# Supplementary material for: Maternal Recognition of Pregnancy in the Horse: Are MicroRNAs the Secret Messengers?
Source: Int J Mol Sci. 2020 Jan 9;21(2):419. doi: 10.3390/ijms21020419 (PMC7014256; doi:10.3390/ijms21020419)
Supplement: Supplementary file 1 [file ijms-21-00419-s001.zip]

Archive with 1 entries (1 files):
- ijms-669158-supplementary.xlsx
