# Supplementary material for: Maternal Recognition of Pregnancy in the Horse: Are MicroRNAs the Secret Messengers?
Source: Int J Mol Sci. 2020 Jan 9;21(2):419. doi: 10.3390/ijms21020419 (PMC7014256; doi:10.3390/ijms21020419)
Supplement: Supplementary file 1 [file ijms-21-00419-s001.zip › ijms-669158-supplementary.xlsx]

## Sheet: DE mRNA B PvsC
Maternal recognition of pregnancy in the horse: are microRNAs the secret messengers?
Katrien Smits et al.
Supplementary File 1:Differentially expressed mRNA in the endometrial biopsies of pregnant versus cyclic mares on day 13 after ovulation
Ensembl ID	logFC	logCPM	LR	PValue	FDR	Gene name	Gene description	Molecular Function	Biological Process	Cellular Component;;;;;;;;;;;;;;;;;;;;;;
ENSECAG00000021062	9.1937	3.86265	347.638	1.38549e-77	1.63433e-73	PVALB	parvalbumin [Source:VGNC Symbol;Acc:VGNC:22051]	calcium ion binding(GO:0005509)	cellular calcium ion homeostasis(GO:0006874);cellular process(GO:0009987)	cytoplasm(GO:0005737);nucleus(GO:0005634);;;;;;;;;;;;;;;;;;;;
ENSECAG00000009450	6.76889	2.13373	104.923	1.26945e-24	2.99487e-21	DDC	dopa decarboxylase [Source:VGNC Symbol;Acc:VGNC:17071]			;;;;;;;;;;;;;;;;;;;;;;
ENSECAG00000011961	6.67914	8.04881	116.577	3.55234e-27	1.39678e-23	SLC36A2	solute carrier family 36 member 2 [Source:VGNC Symbol;Acc:VGNC:23181]	amino acid transmembrane transporter activity(GO:0015171);transmembrane transporter activity(GO:0022857)	amino acid transport(GO:0006865);anion transport(GO:0006820);cellular process(GO:0009987)	cytoplasm(GO:0005737);membrane(GO:0016020);vacuole(GO:0005773);;;;;;;;;;;;;;;;;
ENSECAG00000021166	6.09098	3.16013	117.563	2.16149e-27	1.27484e-23					;;;;;;;;;;;;;;;;;;;;;;
ENSECAG00000020082	4.32723	6.70403	91.9053	9.09244e-22	1.78757e-18	KCNN2	potassium calcium-activated channel subfamily N member 2 [Source:VGNC Symbol;Acc:VGNC:55445]	calmodulin binding(GO:0005516);cation channel activity(GO:0005261)	cellular process(GO:0009987)	neuron projection(GO:0043005);neuronal cell body(GO:0043025);plasma membrane(GO:0005886);;;;;;;;;;;;;;;;;;;
ENSECAG00000008566	3.86303	6.64894	32.1704	1.41229e-08	3.33188e-06	CTSE	cathepsin E [Source:VGNC Symbol;Acc:VGNC:16950]	aspartic-type endopeptidase activity(GO:0004190)	catabolic process(GO:0009056);cellular component organization(GO:0016043);cellular process(GO:0009987);proteolysis(GO:0006508)	cell wall(GO:0005618);plasma membrane(GO:0005886);;;;;;;;;;;;;;;;;;
ENSECAG00000013387	3.69792	4.42011	24.4103	7.78524e-07	0.000116246	WNT7B	Wnt family member 7B [Source:VGNC Symbol;Acc:VGNC:25049]	receptor binding(GO:0005102)	cell differentiation(GO:0030154);cell surface receptor signaling pathway(GO:0007166);nervous system development(GO:0007399);regulation of biological process(GO:0050789);response to stimulus(GO:0050896);single-multicellular organism process(GO:0044707)	extracellular space(GO:0005615);;;;;;;;;;;;;;;;;
ENSECAG00000008979	3.66932	8.47286	52.5601	4.17271e-13	2.46107e-10		aquaporin 1 (Colton blood group) [Source:NCBI gene;Acc:100069916]			;;;;;;;;;;;;;;;;;;;;;;
ENSECAG00000022344	3.5912	4.16779	69.4924	7.6708e-17	7.5404e-14	TRPV3	transient receptor potential cation channel subfamily V member 3 [Source:VGNC Symbol;Acc:VGNC:24566]	cation channel activity(GO:0005261)	cellular process(GO:0009987)	integral to membrane(GO:0016021);plasma membrane(GO:0005886);;;;;;;;;;;;;;;;;;;;;
ENSECAG00000016661	3.40254	9.13648	12.9343	0.000322618	0.0170655	NR4A1	nuclear receptor subfamily 4 group A member 1 [Source:VGNC Symbol;Acc:VGNC:20871]	receptor binding(GO:0005102);sequence-specific DNA binding RNA polymerase II transcription factor activity(GO:0000981)	biosynthetic process(GO:0009058);cellular process(GO:0009987);nitrogen compound metabolic process(GO:0006807);response to endogenous stimulus(GO:0009719)	intracellular(GO:0005622);nucleoplasm(GO:0005654);protein complex(GO:0043234);;;;;;;;;;;;;;;;
ENSECAG00000009334	3.21469	6.03608	35.9938	1.97942e-09	5.69494e-07	SLC15A1	solute carrier family 15 member 1 [Source:VGNC Symbol;Acc:VGNC:23032]	cation transmembrane transporter activity(GO:0008324)	cellular process(GO:0009987)	integral to membrane(GO:0016021);plasma membrane(GO:0005886);;;;;;;;;;;;;;;;;;;;;
ENSECAG00000017496	3.06682	8.13938	36.0061	1.96702e-09	5.69494e-07	TM7SF3	transmembrane 7 superfamily member 3 [Source:VGNC Symbol;Acc:VGNC:24148]			;;;;;;;;;;;;;;;;;;;;;;
ENSECAG00000014232	2.93528	9.48582	10.4591	0.00122045	0.0452716	NR4A2	nuclear receptor subfamily 4 group A member 2 [Source:VGNC Symbol;Acc:VGNC:20872]	receptor binding(GO:0005102);sequence-specific DNA binding RNA polymerase II transcription factor activity(GO:0000981)	biosynthetic process(GO:0009058);cellular process(GO:0009987);nitrogen compound metabolic process(GO:0006807);response to endogenous stimulus(GO:0009719)	intracellular(GO:0005622);nucleoplasm(GO:0005654);protein complex(GO:0043234);;;;;;;;;;;;;;;;
ENSECAG00000014889	2.89941	5.42156	22.3849	2.23117e-06	0.000295718	IGFBP1	insulin like growth factor binding protein 1 [Source:VGNC Symbol;Acc:VGNC:18973]	protein binding(GO:0005515)	regulation of biological process(GO:0050789);response to stimulus(GO:0050896);transmembrane receptor protein tyrosine kinase signaling pathway(GO:0007169)	extracellular space(GO:0005615);;;;;;;;;;;;;;;;;;;;
ENSECAG00000013514	2.84156	5.75887	10.8718	0.000976386	0.0392821	DUSP5	dual specificity phosphatase 5 [Source:VGNC Symbol;Acc:VGNC:17357]	phosphoprotein phosphatase activity(GO:0004721);protein kinase activity(GO:0004672);signal transducer activity(GO:0004871)	MAPK cascade(GO:0000165);regulation of catalytic activity(GO:0050790);regulation of phosphate metabolic process(GO:0019220);response to stimulus(GO:0050896)	;;;;;;;;;;;;;;;;;
ENSECAG00000024683	2.8184	3.3656	82.5974	1.00588e-19	1.48317e-16	GPR153	G protein-coupled receptor 153 [Source:NCBI gene;Acc:100059643]			;;;;;;;;;;;;;;;;;;;;;;
ENSECAG00000017623	2.77832	5.29854	42.0167	9.04954e-11	4.10571e-08	S100G	S100 calcium binding protein G [Source:VGNC Symbol;Acc:VGNC:55532]			;;;;;;;;;;;;;;;;;;;;;;
ENSECAG00000018716	2.77643	7.83956	68.4358	1.31074e-16	1.18934e-13	FGF9	fibroblast growth factor 9 [Source:VGNC Symbol;Acc:VGNC:18021]	growth factor activity(GO:0008083)	MAPK cascade(GO:0000165);cell cycle(GO:0007049);cell-cell signaling(GO:0007267);mesoderm development(GO:0007498);transmembrane receptor protein tyrosine kinase signaling pathway(GO:0007169)	;;;;;;;;;;;;;;;;;;
ENSECAG00000020933	2.72186	9.6144	39.8709	2.7132e-10	1.06683e-07	ITPR1	inositol 1,4,5-trisphosphate receptor type 1 [Source:VGNC Symbol;Acc:VGNC:19194]	calcium ion binding(GO:0005509);cation channel activity(GO:0005261);ligand-gated ion channel activity(GO:0015276);lipid binding(GO:0008289);receptor activity(GO:0004872);signal transducer activity(GO:0004871)	cellular calcium ion homeostasis(GO:0006874);intracellular signal transduction(GO:0035556);regulation of biological process(GO:0050789);response to stimulus(GO:0050896)	cytoplasm(GO:0005737);cytoplasmic membrane-bounded vesicle(GO:0016023);endoplasmic reticulum(GO:0005783);nuclear outer membrane-endoplasmic reticulum membrane network(GO:0042175);plasma membrane(GO:0005886);;;;;;;;;;
ENSECAG00000016569	2.69744	6.74136	29.3776	5.95634e-08	1.13115e-05					;;;;;;;;;;;;;;;;;;;;;;
ENSECAG00000016667	2.58394	7.14895	57.493	3.39184e-14	2.66735e-11		CD55 molecule (Cromer blood group) [Source:NCBI gene;Acc:100057656]			;;;;;;;;;;;;;;;;;;;;;;
ENSECAG00000009420	2.55367	4.83929	52.9361	3.44577e-13	2.25813e-10	NT5E	5'-nucleotidase ecto [Source:VGNC Symbol;Acc:VGNC:20917]	phosphoric diester hydrolase activity(GO:0008081)		;;;;;;;;;;;;;;;;;;;;;;
ENSECAG00000020129	2.46713	6.95277	75.6167	3.4443e-18	3.69354e-15		annexin A8 [Source:NCBI gene;Acc:100052045]		fatty acid metabolic process(GO:0006631);response to external stimulus(GO:0009605)	;;;;;;;;;;;;;;;;;;;;;
ENSECAG00000013835	2.44548	5.16396	31.6188	1.87607e-08	4.25579e-06			pyrophosphatase activity(GO:0016462)	apoptotic process(GO:0006915);catabolic process(GO:0009056);cellular process(GO:0009987);polyphosphate catabolic process(GO:0006798)	cytoplasm(GO:0005737);;;;;;;;;;;;;;;;;;;
ENSECAG00000007571	2.4356	4.36745	75.9678	2.88325e-18	3.40108e-15	PLAT	plasminogen activator, tissue type [Source:VGNC Symbol;Acc:VGNC:21529]	serine-type peptidase activity(GO:0008236)	proteolysis(GO:0006508)	extracellular space(GO:0005615);;;;;;;;;;;;;;;;;;;;;;
ENSECAG00000002810	2.37546	3.69883	20.9053	4.82552e-06	0.000565958	L1CAM	L1 cell adhesion molecule [Source:VGNC Symbol;Acc:VGNC:19557]			;;;;;;;;;;;;;;;;;;;;;;
ENSECAG00000017269	2.35538	4.96624	43.3433	4.59303e-11	2.25748e-08	TNFRSF21	TNF receptor superfamily member 21 [Source:VGNC Symbol;Acc:VGNC:24371]			;;;;;;;;;;;;;;;;;;;;;;
ENSECAG00000019345	2.34858	8.21644	38.6611	5.04157e-10	1.80213e-07	HSPB8	heat shock protein family B (small) member 8 [Source:VGNC Symbol;Acc:VGNC:50941]			;;;;;;;;;;;;;;;;;;;;;;
ENSECAG00000005086	2.29652	2.33336	28.0004	1.2129e-07	2.16779e-05	EGLN3	egl-9 family hypoxia inducible factor 3 [Source:VGNC Symbol;Acc:VGNC:17461]			;;;;;;;;;;;;;;;;;;;;;;
ENSECAG00000020587	2.28571	10.1595	17.529	2.82965e-05	0.00240133	GM2A	GM2 ganglioside activator [Source:VGNC Symbol;Acc:VGNC:18400]		protein lipidation(GO:0006497)	;;;;;;;;;;;;;;;;;;;;;;
ENSECAG00000015454	2.26103	2.71638	31.8866	1.63439e-08	3.78025e-06	TMC3	transmembrane channel like 3 [Source:NCBI gene;Acc:100067204]			;;;;;;;;;;;;;;;;;;;;;;
ENSECAG00000022525	2.2465	5.89693	12.1339	0.000495133	0.0236461	AREG	amphiregulin [Source:VGNC Symbol;Acc:VGNC:49479]			;;;;;;;;;;;;;;;;;;;;;;
ENSECAG00000004592	2.21396	6.30183	14.8387	0.000117107	0.00748255	DUSP4	dual specificity phosphatase 4 [Source:VGNC Symbol;Acc:VGNC:17356]	phosphoprotein phosphatase activity(GO:0004721);protein kinase activity(GO:0004672);signal transducer activity(GO:0004871)	MAPK cascade(GO:0000165);regulation of catalytic activity(GO:0050790);regulation of phosphate metabolic process(GO:0019220);response to stimulus(GO:0050896)	;;;;;;;;;;;;;;;;;
ENSECAG00000006803	2.12972	4.54101	34.3414	4.62431e-09	1.18583e-06	SYTL2	synaptotagmin like 2 [Source:VGNC Symbol;Acc:VGNC:56791]		exocytosis(GO:0006887);neurotransmitter secretion(GO:0007269);regulation of biological process(GO:0050789);synaptic transmission(GO:0007268)	;;;;;;;;;;;;;;;;;;;
ENSECAG00000000816	2.12552	6.28629	36.1665	1.81156e-09	5.62348e-07	AMPD3	adenosine monophosphate deaminase 3 [Source:VGNC Symbol;Acc:VGNC:15285]	deaminase activity(GO:0019239);hydrolase activity(GO:0016787)	purine nucleobase metabolic process(GO:0006144)	;;;;;;;;;;;;;;;;;;;;;
ENSECAG00000006470	2.11418	4.07484	35.4604	2.60295e-09	6.97826e-07	STEAP3	STEAP3 metalloreductase [Source:VGNC Symbol;Acc:VGNC:23674]	oxidoreductase activity(GO:0016491)	cation transport(GO:0006812);cellular process(GO:0009987)	cytoplasm(GO:0005737);endosome(GO:0005768);;;;;;;;;;;;;;;;;;;;
ENSECAG00000019691	2.10207	5.17156	77.171	1.56781e-18	2.05488e-15	LTBP1	latent transforming growth factor beta binding protein 1 [Source:VGNC Symbol;Acc:VGNC:19832]	calcium ion binding(GO:0005509);calcium-dependent phospholipid binding(GO:0005544);calmodulin binding(GO:0005516);extracellular matrix structural constituent(GO:0005201);receptor binding(GO:0005102)	cellular process(GO:0009987);mesoderm development(GO:0007498);sensory perception(GO:0007600);visual perception(GO:0007601)	extracellular region(GO:0005576);;;;;;;;;;;;;;;
ENSECAG00000004698	2.0977	8.57616	43.5682	4.09445e-11	2.09992e-08	PTGR1	prostaglandin reductase 1 [Source:VGNC Symbol;Acc:VGNC:56893]	oxidoreductase activity(GO:0016491)	carbohydrate metabolic process(GO:0005975)	;;;;;;;;;;;;;;;;;;;;;;
ENSECAG00000015785	2.08609	2.45606	12.6414	0.000377303	0.0194728					;;;;;;;;;;;;;;;;;;;;;;
ENSECAG00000019579	2.07241	4.0676	27.438	1.62215e-07	2.73356e-05					extracellular space(GO:0005615);;;;;;;;;;;;;;;;;;;;;;
ENSECAG00000016284	2.07149	3.61106	13.5352	0.000234136	0.0131517	SLCO5A1	solute carrier organic anion transporter family member 5A1 [Source:VGNC Symbol;Acc:VGNC:23293]	transmembrane transporter activity(GO:0022857)	anion transport(GO:0006820);cellular process(GO:0009987)	integral to membrane(GO:0016021);plasma membrane(GO:0005886);;;;;;;;;;;;;;;;;;;;
ENSECAG00000017220	2.0637	4.08204	29.7771	4.84676e-08	9.52872e-06	MX2	MX dynamin like GTPase 2 [Source:VGNC Symbol;Acc:VGNC:20454]	GTPase activity(GO:0003924);microtubule binding(GO:0008017);pyrophosphatase activity(GO:0016462)	catabolic process(GO:0009056);cellular process(GO:0009987);mitochondrion organization(GO:0007005);nitrogen compound metabolic process(GO:0006807);nucleobase-containing compound metabolic process(GO:0006139);phosphate-containing compound metabolic process(GO:0006796);protein complex assembly(GO:0006461)	cytoplasm(GO:0005737);membrane(GO:0016020);mitochondrion(GO:0005739);;;;;;;;;;;;
ENSECAG00000011418	2.0251	6.52242	39.298	3.63806e-10	1.34108e-07					;;;;;;;;;;;;;;;;;;;;;;
ENSECAG00000024399	2.02263	4.04622	41.0406	1.491e-10	6.28139e-08	FGF12	fibroblast growth factor 12 [Source:VGNC Symbol;Acc:VGNC:18011]	growth factor activity(GO:0008083)	MAPK cascade(GO:0000165);cell cycle(GO:0007049);cell-cell signaling(GO:0007267);mesoderm development(GO:0007498);transmembrane receptor protein tyrosine kinase signaling pathway(GO:0007169)	;;;;;;;;;;;;;;;;;;
ENSECAG00000010077	1.98848	3.95966	30.8697	2.75949e-08	5.81267e-06	MAP2K6	mitogen-activated protein kinase kinase 6 [Source:VGNC Symbol;Acc:VGNC:19929]	protein binding(GO:0005515);protein kinase activity(GO:0004672);signal transducer activity(GO:0004871)	MAPK cascade(GO:0000165);apoptotic process(GO:0006915);cytokinesis(GO:0000910);regulation of catalytic activity(GO:0050790);regulation of cell cycle(GO:0051726);regulation of phosphate metabolic process(GO:0019220);response to stimulus(GO:0050896)	cytoplasm(GO:0005737);;;;;;;;;;;;;;
ENSECAG00000022912	1.97599	4.58526	31.3494	2.15524e-08	4.79684e-06		creatine kinase U-type, mitochondrial [Source:NCBI gene;Acc:100056283]	amino acid kinase activity(GO:0019202)		;;;;;;;;;;;;;;;;;;;;;;
ENSECAG00000004969	1.95323	4.73815	20.287	6.66522e-06	0.000738837	GPR68	G protein-coupled receptor 68 [Source:VGNC Symbol;Acc:VGNC:18546]	receptor activity(GO:0004872)	cellular process(GO:0009987)	;;;;;;;;;;;;;;;;;;;;;;
ENSECAG00000015140	1.9256	8.02627	30.5976	3.17483e-08	6.45694e-06	LIPG	lipase G, endothelial type [Source:VGNC Symbol;Acc:VGNC:50947]	lipase activity(GO:0016298)	female gamete generation(GO:0007292);phospholipid metabolic process(GO:0006644)	;;;;;;;;;;;;;;;;;;;;;
ENSECAG00000012179	1.91304	7.15537	33.7382	6.30507e-09	1.58244e-06	RGS2	regulator of G protein signaling 2 [Source:VGNC Symbol;Acc:VGNC:22348]	GTPase activity(GO:0003924);enzyme activator activity(GO:0008047);pyrophosphatase activity(GO:0016462)	catabolic process(GO:0009056);cellular process(GO:0009987);nitrogen compound metabolic process(GO:0006807);regulation of nucleobase-containing compound metabolic process(GO:0019219);regulation of phosphate metabolic process(GO:0019220)	cytoplasm(GO:0005737);plasma membrane(GO:0005886);;;;;;;;;;;;;;;
ENSECAG00000010018	1.91185	3.67317	27.2222	1.81367e-07	2.95814e-05	MUC20	mucin 20, cell surface associated [Source:VGNC Symbol;Acc:VGNC:20441]	protein kinase activity(GO:0004672);signal transducer activity(GO:0004871)	MAPK cascade(GO:0000165);regulation of catalytic activity(GO:0050790);regulation of phosphate metabolic process(GO:0019220);response to stimulus(GO:0050896);transmembrane receptor protein tyrosine kinase signaling pathway(GO:0007169)	;;;;;;;;;;;;;;;;;
ENSECAG00000020277	1.90894	3.75115	21.958	2.78688e-06	0.000346042	SLC4A11	solute carrier family 4 member 11 [Source:VGNC Symbol;Acc:VGNC:23231]	transmembrane transporter activity(GO:0022857)	anion transport(GO:0006820);cellular process(GO:0009987);homeostatic process(GO:0042592)	integral to membrane(GO:0016021);plasma membrane(GO:0005886);;;;;;;;;;;;;;;;;;;
ENSECAG00000003313	1.89044	6.846	39.7192	2.93226e-10	1.11577e-07					;;;;;;;;;;;;;;;;;;;;;;
ENSECAG00000005228	1.87896	6.89842	37.5827	8.76203e-10	2.87102e-07	PHGDH	phosphoglycerate dehydrogenase [Source:VGNC Symbol;Acc:VGNC:21388]	oxidoreductase activity(GO:0016491)	biosynthetic process(GO:0009058);cellular amino acid biosynthetic process(GO:0008652);cellular process(GO:0009987);nitrogen compound metabolic process(GO:0006807)	;;;;;;;;;;;;;;;;;;;
ENSECAG00000000722	1.86526	6.08145	37.6668	8.39197e-10	2.82833e-07	BTBD3	BTB domain containing 3 [Source:VGNC Symbol;Acc:VGNC:15911]		cell differentiation(GO:0030154);cellular process(GO:0009987);nervous system development(GO:0007399);single-multicellular organism process(GO:0044707)	cytosol(GO:0005829);;;;;;;;;;;;;;;;;;;
ENSECAG00000005302	1.86309	1.90964	17.8637	2.37309e-05	0.00210474	GJB5	gap junction protein beta 5 [Source:VGNC Symbol;Acc:VGNC:18358]	gap junction channel activity(GO:0005243)	cellular process(GO:0009987)	plasma membrane(GO:0005886);;;;;;;;;;;;;;;;;;;;;;
ENSECAG00000020971	1.86034	6.53342	26.8694	2.17678e-07	3.42364e-05	RND1	Rho family GTPase 1 [Source:VGNC Symbol;Acc:VGNC:22421]	GTPase activity(GO:0003924);nucleotide binding(GO:0000166);protein binding(GO:0005515);pyrophosphatase activity(GO:0016462);signal transducer activity(GO:0004871)	catabolic process(GO:0009056);cell cycle(GO:0007049);cellular component biogenesis(GO:0044085);cellular component morphogenesis(GO:0032989);cellular component movement(GO:0006928);cytokinesis(GO:0000910);cytoskeleton organization(GO:0007010);intracellular signal transduction(GO:0035556);localization(GO:0051179);locomotion(GO:0040011);nitrogen compound metabolic process(GO:0006807);nucleobase-cont…	cytoplasm(GO:0005737);organelle(GO:0043226);plasma membrane(GO:0005886);;
ENSECAG00000022678	1.84304	2.98633	16.7445	4.27665e-05	0.00325467	SLC26A4	solute carrier family 26 member 4 [Source:VGNC Symbol;Acc:VGNC:23125]	anion channel activity(GO:0005253)	anion transport(GO:0006820);cellular process(GO:0009987);homeostatic process(GO:0042592)	integral to membrane(GO:0016021);plasma membrane(GO:0005886);;;;;;;;;;;;;;;;;;;
ENSECAG00000015669	1.83398	7.28755	27.9508	1.24442e-07	2.19092e-05	RAB3B	RAB3B, member RAS oncogene family [Source:VGNC Symbol;Acc:VGNC:22118]	GTPase activity(GO:0003924);pyrophosphatase activity(GO:0016462)	catabolic process(GO:0009056);cellular component biogenesis(GO:0044085);exocytosis(GO:0006887);intracellular protein transport(GO:0006886);intracellular signal transduction(GO:0035556);nitrogen compound metabolic process(GO:0006807);nucleobase-containing compound metabolic process(GO:0006139);organelle organization(GO:0006996);phagocytosis(GO:0006909);phosphate-containing compound metabolic proce…	Golgi apparatus(GO:0005794);cytoplasm(GO:0005737);cytoplasmic membrane-bounded vesicle(GO:0016023);endoplasmic reticulum(GO:0005783);endosome(GO:0005768);mitochondrion(GO:0005739);nuclear outer membrane-endoplasmic reticulum membrane network(GO:0042175);plasma membrane(GO:0005886);synapse(GO:0045202);vacuole(GO:0005773)
ENSECAG00000017312	1.81996	4.57162	34.6258	3.99583e-09	1.04744e-06	NWD2	NACHT and WD repeat domain containing 2 [Source:VGNC Symbol;Acc:VGNC:20983]	protein binding(GO:0005515)	cellular component biogenesis(GO:0044085)	intracellular(GO:0005622);ribonucleoprotein complex(GO:0030529);;;;;;;;;;;;;;;;;;;;;
ENSECAG00000018818	1.79502	2.61726	31.263	2.25332e-08	4.87072e-06	TMPRSS4	transmembrane serine protease 4 [Source:VGNC Symbol;Acc:VGNC:24343]			;;;;;;;;;;;;;;;;;;;;;;
ENSECAG00000006445	1.78972	3.73977	33.1192	8.66765e-09	2.13007e-06	CDCA4	cell division cycle associated 4 [Source:VGNC Symbol;Acc:VGNC:16310]	sequence-specific DNA binding transcription factor activity(GO:0003700)	cell cycle(GO:0007049)	;;;;;;;;;;;;;;;;;;;;;;
ENSECAG00000017491	1.77345	3.26159	16.2362	5.59151e-05	0.00414827	GRIK4	glutamate ionotropic receptor kainate type subunit 4 [Source:VGNC Symbol;Acc:VGNC:18587]	binding(GO:0005488);glutamate receptor activity(GO:0008066);ligand-gated ion channel activity(GO:0015276);signal transducer activity(GO:0004871)	cell surface receptor signaling pathway(GO:0007166);ion transport(GO:0006811);neurological system process(GO:0050877);neuron-neuron synaptic transmission(GO:0007270);regulation of biological process(GO:0050789);response to stimulus(GO:0050896)	dendrite(GO:0030425);integral to membrane(GO:0016021);plasma membrane(GO:0005886);postsynaptic membrane(GO:0045211);presynaptic membrane(GO:0042734);protein complex(GO:0043234);;;;;;;;;
ENSECAG00000012507	1.75888	5.01623	20.8973	4.84586e-06	0.000565958	CRYAB	crystallin alpha B [Source:VGNC Symbol;Acc:VGNC:16882]		immune system process(GO:0002376);muscle contraction(GO:0006936);sensory perception(GO:0007600);visual perception(GO:0007601)	;;;;;;;;;;;;;;;;;;;
ENSECAG00000007931	1.75577	7.91545	15.7456	7.24565e-05	0.00505738					;;;;;;;;;;;;;;;;;;;;;;
ENSECAG00000011822	1.75413	8.06929	29.3501	6.04123e-08	1.13115e-05	SPTLC3	serine palmitoyltransferase long chain base subunit 3 [Source:VGNC Symbol;Acc:VGNC:23561]	transaminase activity(GO:0008483)	lipid metabolic process(GO:0006629)	;;;;;;;;;;;;;;;;;;;;;;
ENSECAG00000006476	1.75152	6.36764	21.536	3.47245e-06	0.000422279	LRRC8D	leucine rich repeat containing 8 VRAC subunit D [Source:VGNC Symbol;Acc:VGNC:19795]			;;;;;;;;;;;;;;;;;;;;;;
ENSECAG00000019329	1.7468	2.66766	16.9678	3.80189e-05	0.00298981	MPP3	membrane palmitoylated protein 3 [Source:VGNC Symbol;Acc:VGNC:20290]	nucleotide kinase activity(GO:0019201)	asymmetric protein localization(GO:0008105)	cell junction(GO:0030054);plasma membrane(GO:0005886);;;;;;;;;;;;;;;;;;;;;
ENSECAG00000022135	1.72507	11.2258	18.7102	1.52163e-05	0.0014834	VNN1	pantetheinase [Source:NCBI gene;Acc:100146975]	hydrolase activity(GO:0016787)	cellular amino acid metabolic process(GO:0006520);cellular process(GO:0009987);coenzyme metabolic process(GO:0006732);nitrogen compound metabolic process(GO:0006807);vitamin metabolic process(GO:0006766)	;;;;;;;;;;;;;;;;;;
ENSECAG00000022355	1.71083	4.01186	20.2695	6.72646e-06	0.000738837			lipid binding(GO:0008289)	cell death(GO:0008219);cellular process(GO:0009987);defense response to bacterium(GO:0042742);response to biotic stimulus(GO:0009607);response to stress(GO:0006950)	;;;;;;;;;;;;;;;;;;
ENSECAG00000016234	1.69389	2.72748	13.4125	0.000249952	0.0138424	ANGPTL2	angiopoietin like 2 [Source:VGNC Symbol;Acc:VGNC:15301]	receptor binding(GO:0005102)		extracellular region(GO:0005576);;;;;;;;;;;;;;;;;;;;;;
ENSECAG00000006784	1.68858	6.73417	35.4652	2.59649e-09	6.97826e-07	ABCC1	ATP binding cassette subfamily C member 1 [Source:VGNC Symbol;Acc:VGNC:14913]	ATPase activity, coupled to transmembrane movement of substances(GO:0042626);pyrophosphatase activity(GO:0016462);transmembrane transporter activity(GO:0022857)""	catabolic process(GO:0009056)";cellular process(GO:0009987);nitrogen compound metabolic process(GO:0006807);nucleobase-containing compound metabolic process(GO:0006139);phosphate-containing compound metabolic process(GO:0006796)	cytoplasm(GO:0005737);integral to membrane(GO:0016021);plasma membrane(GO:0005886);vacuole(GO:0005773);;;;;;;;;;;;;
ENSECAG00000006311	1.68411	2.17974	21.7193	3.15601e-06	0.000387794			RNA binding(GO:0003723)	RNA splicing(GO:0008380);cellular process(GO:0009987);nitrogen compound metabolic process(GO:0006807);regulation of nucleobase-containing compound metabolic process(GO:0019219)	cytoplasm(GO:0005737);organelle(GO:0043226);plasma membrane(GO:0005886);;;;;;;;;;;;;;;;;
ENSECAG00000019411	1.67518	5.92527	36.0734	1.90026e-09	5.69494e-07	HERC6	HECT and RLD domain containing E3 ubiquitin protein ligase family member 6 [Source:VGNC Symbol;Acc:VGNC:18754]			;;;;;;;;;;;;;;;;;;;;;;
ENSECAG00000023411	1.65258	6.17182	52.7293	3.82831e-13	2.37678e-10	CDH23	cadherin related 23 [Source:NCBI gene;Acc:100146534]			;;;;;;;;;;;;;;;;;;;;;;
ENSECAG00000020201	1.62253	7.09864	27.2641	1.77479e-07	2.94866e-05	GCNT1	glucosaminyl (N-acetyl) transferase 1 [Source:NCBI gene;Acc:100061416]			;;;;;;;;;;;;;;;;;;;;;;
ENSECAG00000021969	1.56789	6.69129	30.8062	2.85123e-08	5.90054e-06	ITGB6	integrin subunit beta 6 [Source:VGNC Symbol;Acc:VGNC:19180]	receptor binding(GO:0005102)	cell surface receptor signaling pathway(GO:0007166);cell-matrix adhesion(GO:0007160);cellular component movement(GO:0006928);localization(GO:0051179);locomotion(GO:0040011);regulation of biological process(GO:0050789);response to stimulus(GO:0050896)	cell junction(GO:0030054);integral to membrane(GO:0016021);plasma membrane(GO:0005886);protein complex(GO:0043234);;;;;;;;;;;;;
ENSECAG00000009773	1.55893	7.27121	17.4432	2.96026e-05	0.00249423	ABCG2	ATP binding cassette subfamily G member 2 [Source:VGNC Symbol;Acc:VGNC:49041]	ATPase activity, coupled to transmembrane movement of substances(GO:0042626);pyrophosphatase activity(GO:0016462);transmembrane transporter activity(GO:0022857)""	catabolic process(GO:0009056)";cellular process(GO:0009987);nitrogen compound metabolic process(GO:0006807);nucleobase-containing compound metabolic process(GO:0006139);phosphate-containing compound metabolic process(GO:0006796)	plasma membrane(GO:0005886);;;;;;;;;;;;;;;;
ENSECAG00000008870	1.54814	6.48812	41.3662	1.26224e-10	5.51458e-08	ABCC6	ATP binding cassette subfamily C member 6 [Source:VGNC Symbol;Acc:VGNC:49471]	ATPase activity, coupled to transmembrane movement of substances(GO:0042626);pyrophosphatase activity(GO:0016462);transmembrane transporter activity(GO:0022857)""	catabolic process(GO:0009056)";cellular process(GO:0009987);nitrogen compound metabolic process(GO:0006807);nucleobase-containing compound metabolic process(GO:0006139);phosphate-containing compound metabolic process(GO:0006796)	cytoplasm(GO:0005737);integral to membrane(GO:0016021);plasma membrane(GO:0005886);vacuole(GO:0005773);;;;;;;;;;;;;
ENSECAG00000000993	1.5258	2.4059	15.7009	7.4187e-05	0.0051176	TAAR1	trace amine associated receptor 1 [Source:VGNC Symbol;Acc:VGNC:23835]	G-protein coupled receptor activity(GO:0004930);signal transducer activity(GO:0004871)	regulation of biological process(GO:0050789);response to stimulus(GO:0050896)	;;;;;;;;;;;;;;;;;;;;
ENSECAG00000017135	1.52032	2.38503	13.7483	0.000209005	0.0122658	ZC3H12D	zinc finger CCCH-type containing 12D [Source:VGNC Symbol;Acc:VGNC:55415]	nucleic acid binding(GO:0003676)		;;;;;;;;;;;;;;;;;;;;;;
ENSECAG00000018227	1.51632	2.40042	18.6828	1.54365e-05	0.00149253					;;;;;;;;;;;;;;;;;;;;;;
ENSECAG00000025043	1.50785	4.0908	14.4724	0.000142225	0.00859294	CHD5	chromodomain helicase DNA binding protein 5 [Source:VGNC Symbol;Acc:VGNC:16487]			;;;;;;;;;;;;;;;;;;;;;;
ENSECAG00000018133	1.50468	3.96741	32.7422	1.05229e-08	2.53322e-06	VSIR	V-set immunoregulatory receptor [Source:VGNC Symbol;Acc:VGNC:49430]			;;;;;;;;;;;;;;;;;;;;;;
ENSECAG00000000284	1.49787	3.52931	23.4292	1.29596e-06	0.000186429		ubiquitin specific peptidase 18 [Source:NCBI gene;Acc:100054488]	cysteine-type peptidase activity(GO:0008234)	cellular process(GO:0009987);cellular protein modification process(GO:0006464);regulation of biological process(GO:0050789)	cytosol(GO:0005829);;;;;;;;;;;;;;;;;;;;
ENSECAG00000023950	1.49626	2.16616	18.8704	1.39905e-05	0.00138543	ADGRF2	adhesion G protein-coupled receptor F2 [Source:VGNC Symbol;Acc:VGNC:15104]			;;;;;;;;;;;;;;;;;;;;;;
ENSECAG00000012002	1.48262	5.0864	20.2552	6.77674e-06	0.000738837	LRRC8B	leucine rich repeat containing 8 VRAC subunit B [Source:VGNC Symbol;Acc:VGNC:19793]			;;;;;;;;;;;;;;;;;;;;;;
ENSECAG00000009969	1.47737	5.94755	27.869	1.29814e-07	2.25188e-05	CDH16	cadherin 16 [Source:VGNC Symbol;Acc:VGNC:16321]		cell adhesion(GO:0007155);cell-cell signaling(GO:0007267)	integral to membrane(GO:0016021);plasma membrane(GO:0005886);;;;;;;;;;;;;;;;;;;;
ENSECAG00000014873	1.46056	6.44449	17.6471	2.65923e-05	0.00228966	OAT	ornithine aminotransferase [Source:VGNC Symbol;Acc:VGNC:49509]	protein binding(GO:0005515);transaminase activity(GO:0008483)	biosynthetic process(GO:0009058);catabolic process(GO:0009056);cellular amino acid biosynthetic process(GO:0008652);cellular amino acid catabolic process(GO:0009063);cellular process(GO:0009987);nitrogen compound metabolic process(GO:0006807)	cytosol(GO:0005829);;;;;;;;;;;;;;;;
ENSECAG00000008401	1.44725	9.28667	25.4595	4.51777e-07	6.83226e-05	S100A6	S100 calcium binding protein A6 [Source:VGNC Symbol;Acc:VGNC:22655]	calcium ion binding(GO:0005509);calmodulin binding(GO:0005516);receptor binding(GO:0005102)	DNA replication(GO:0006260);cell cycle(GO:0007049)	;;;;;;;;;;;;;;;;;;;
ENSECAG00000007880	1.4433	8.661	20.6548	5.49981e-06	0.000629862	ABCA5	ATP binding cassette subfamily A member 5 [Source:VGNC Symbol;Acc:VGNC:14904]	ATPase activity, coupled to transmembrane movement of substances(GO:0042626);pyrophosphatase activity(GO:0016462);transmembrane transporter activity(GO:0022857)""	catabolic process(GO:0009056)";cellular process(GO:0009987);lipid transport(GO:0006869);nitrogen compound metabolic process(GO:0006807);nucleobase-containing compound metabolic process(GO:0006139);phosphate-containing compound metabolic process(GO:0006796)	intracellular(GO:0005622);organelle(GO:0043226);;;;;;;;;;;;;;
ENSECAG00000019231	1.44173	2.22157	12.6331	0.00037898	0.0194728	XKRX	XK related X-linked [Source:VGNC Symbol;Acc:VGNC:55546]			;;;;;;;;;;;;;;;;;;;;;;
ENSECAG00000019391	1.42697	7.56829	14.0365	0.000179298	0.0106818	TNFSF10	TNF superfamily member 10 [Source:VGNC Symbol;Acc:VGNC:24374]	cytokine activity(GO:0005125);tumor necrosis factor receptor binding(GO:0005164)	cell-cell signaling(GO:0007267);cellular defense response(GO:0006968);cytokine-mediated signaling pathway(GO:0019221);immune system process(GO:0002376);induction of apoptosis(GO:0006917)	;;;;;;;;;;;;;;;;;
ENSECAG00000016114	1.41938	7.61232	18.5863	1.62383e-05	0.00155729	ATP6V0A4	ATPase H+ transporting V0 subunit a4 [Source:VGNC Symbol;Acc:VGNC:15669]	ATPase activity, coupled to transmembrane movement of substances(GO:0042626);cation transmembrane transporter activity(GO:0008324);hydrogen ion transmembrane transporter activity(GO:0015078);protein binding(GO:0005515);pyrophosphatase activity(GO:0016462)""	catabolic process(GO:0009056)";cellular process(GO:0009987);homeostatic process(GO:0042592);nitrogen compound metabolic process(GO:0006807);nucleobase-containing compound metabolic process(GO:0006139);phosphate-containing compound metabolic process(GO:0006796)	cytoplasm(GO:0005737);plasma membrane(GO:0005886);protein complex(GO:0043234);vacuole(GO:0005773);;;;;;;;;;
ENSECAG00000011326	1.3958	7.73312	14.925	0.00011187	0.00725067	TAPT1	transmembrane anterior posterior transformation 1 [Source:VGNC Symbol;Acc:VGNC:23874]		biological regulation(GO:0065007);cellular process(GO:0009987);protein localization(GO:0008104)	cytoplasm(GO:0005737);endoplasmic reticulum(GO:0005783);integral to membrane(GO:0016021);nuclear outer membrane-endoplasmic reticulum membrane network(GO:0042175);;;;;;;;;;;;;;;;;
ENSECAG00000023703	1.37875	5.96169	17.2368	3.2999e-05	0.00274124	PLCD1	phospholipase C delta 1 [Source:VGNC Symbol;Acc:VGNC:21539]	guanyl-nucleotide exchange factor activity(GO:0005085);receptor binding(GO:0005102);small GTPase regulator activity(GO:0005083)		;;;;;;;;;;;;;;;;;;;;
ENSECAG00000006591	1.37656	5.27908	31.2478	2.27102e-08	4.87072e-06	ATG9B	autophagy related 9B [Source:VGNC Symbol;Acc:VGNC:15629]		catabolic process(GO:0009056);cell communication(GO:0007154);cellular component biogenesis(GO:0044085);organelle organization(GO:0006996);protein localization(GO:0008104);response to external stimulus(GO:0009605);response to stress(GO:0006950)	cytoplasm(GO:0005737);vacuole(GO:0005773);;;;;;;;;;;;;;;
ENSECAG00000018603	1.37173	7.32095	17.1628	3.4309e-05	0.00277281	SLC46A2	solute carrier family 46 member 2 [Source:VGNC Symbol;Acc:VGNC:23228]		transport(GO:0006810)	;;;;;;;;;;;;;;;;;;;;;;
ENSECAG00000015337	1.36759	6.15482	15.1539	9.90932e-05	0.00660397	KIAA1211L	KIAA1211 like [Source:VGNC Symbol;Acc:VGNC:19375]			;;;;;;;;;;;;;;;;;;;;;;
ENSECAG00000021588	1.36659	7.20666	22.5484	2.0492e-06	0.00028102	MANBA	mannosidase beta [Source:VGNC Symbol;Acc:VGNC:19913]	hydrolase activity, hydrolyzing O-glycosyl compounds(GO:0004553)	catabolic process(GO:0009056);cellular component organization or biogenesis(GO:0071840);cellular process(GO:0009987);polysaccharide metabolic process(GO:0005976);protein metabolic process(GO:0019538)	;;;;;;;;;;;;;;;;;;
ENSECAG00000022677	1.35725	5.13584	22.443	2.16475e-06	0.000290175	MCTP2	multiple C2 and transmembrane domain containing 2 [Source:VGNC Symbol;Acc:VGNC:20048]			;;;;;;;;;;;;;;;;;;;;;;
ENSECAG00000024167	1.35708	6.28822	24.0059	9.60385e-07	0.000141609	DDX60	DExD/H-box helicase 60 [Source:VGNC Symbol;Acc:VGNC:49401]			;;;;;;;;;;;;;;;;;;;;;;
ENSECAG00000011847	1.35479	3.04417	11.1654	0.000833381	0.0343726					;;;;;;;;;;;;;;;;;;;;;;
ENSECAG00000024961	1.34336	4.0546	14.4651	0.000142779	0.00859294	XAF1	XIAP associated factor 1 [Source:VGNC Symbol;Acc:VGNC:25064]			;;;;;;;;;;;;;;;;;;;;;;
ENSECAG00000008749	1.33651	5.37362	16.0645	6.12207e-05	0.00443661	VTCN1	V-set domain containing T cell activation inhibitor 1 [Source:VGNC Symbol;Acc:VGNC:24949]	receptor binding(GO:0005102)	cell surface receptor signaling pathway(GO:0007166);cytokine production(GO:0001816);immune response(GO:0006955);regulation of biological process(GO:0050789)	plasma membrane(GO:0005886);;;;;;;;;;;;;;;;;;;
ENSECAG00000020748	1.33276	3.97913	10.5388	0.00116896	0.0437746	CNGB3	cyclic nucleotide gated channel beta 3 [Source:VGNC Symbol;Acc:VGNC:16665]	cation channel activity(GO:0005261);cyclic nucleotide-gated ion channel activity(GO:0043855);nucleotide binding(GO:0000166)	cellular process(GO:0009987)	;;;;;;;;;;;;;;;;;;;;
ENSECAG00000017104	1.32007	8.52628	11.6074	0.000656907	0.029583	ERRFI1	ERBB receptor feedback inhibitor 1 [Source:VGNC Symbol;Acc:VGNC:17677]		cell differentiation(GO:0030154);regulation of biological process(GO:0050789);response to stimulus(GO:0050896);single-multicellular organism process(GO:0044707);system development(GO:0048731);transmembrane receptor protein tyrosine kinase signaling pathway(GO:0007169)	intracellular(GO:0005622);plasma membrane(GO:0005886);;;;;;;;;;;;;;;;
ENSECAG00000018104	1.30886	6.22871	15.9754	6.41694e-05	0.00458753	IGFBP3	insulin like growth factor binding protein 3 [Source:VGNC Symbol;Acc:VGNC:56030]	protein binding(GO:0005515)	regulation of biological process(GO:0050789);response to stimulus(GO:0050896);transmembrane receptor protein tyrosine kinase signaling pathway(GO:0007169)	extracellular space(GO:0005615);;;;;;;;;;;;;;;;;;;;
ENSECAG00000017348	1.30657	8.69263	14.6833	0.000127169	0.00793694	BCAP29	B cell receptor associated protein 29 [Source:VGNC Symbol;Acc:VGNC:15780]		cellular process(GO:0009987);protein localization(GO:0008104);vesicle-mediated transport(GO:0016192)	cytoplasm(GO:0005737);endoplasmic reticulum(GO:0005783);integral to membrane(GO:0016021);nuclear outer membrane-endoplasmic reticulum membrane network(GO:0042175);plasma membrane(GO:0005886);;;;;;;;;;;;;;;;
ENSECAG00000008381	1.30468	6.46608	27.4398	1.62063e-07	2.73356e-05	NR2F2	nuclear receptor subfamily 2 group F member 2 [Source:VGNC Symbol;Acc:VGNC:51613]	ligand-activated sequence-specific DNA binding RNA polymerase II transcription factor activity(GO:0004879)	cell cycle(GO:0007049);lipid metabolic process(GO:0006629)	;;;;;;;;;;;;;;;;;;;;;
ENSECAG00000004811	1.2867	2.94333	11.4968	0.000697148	0.0307998	MB21D2	Mab-21 domain containing 2 [Source:VGNC Symbol;Acc:VGNC:57087]			;;;;;;;;;;;;;;;;;;;;;;
ENSECAG00000006840	1.28443	6.21484	18.448	1.74607e-05	0.00166102	B3GNT7	UDP-GlcNAc:betaGal beta-1,3-N-acetylglucosaminyltransferase 7 [Source:VGNC Symbol;Acc:VGNC:56538]	transferase activity, transferring glycosyl groups(GO:0016757)	biosynthetic process(GO:0009058);cellular process(GO:0009987);nitrogen compound metabolic process(GO:0006807);polysaccharide metabolic process(GO:0005976);protein glycosylation(GO:0006486)	Golgi apparatus(GO:0005794);cytoplasm(GO:0005737);endoplasmic reticulum(GO:0005783);;;;;;;;;;;;;;;;
ENSECAG00000011221	1.28045	2.82814	12.6121	0.000383267	0.0194872	RUFY4	RUN and FYVE domain containing 4 [Source:VGNC Symbol;Acc:VGNC:56599]			;;;;;;;;;;;;;;;;;;;;;;
ENSECAG00000000197	1.27847	4.52418	11.2789	0.000783919	0.0334165	TLR3	toll like receptor 3 [Source:VGNC Symbol;Acc:VGNC:55368]			;;;;;;;;;;;;;;;;;;;;;;
ENSECAG00000009637	1.2626	7.45152	17.7811	2.47831e-05	0.00214957	OCA2	OCA2 melanosomal transmembrane protein [Source:VGNC Symbol;Acc:VGNC:49510]	transporter activity(GO:0005215)		integral to membrane(GO:0016021);;;;;;;;;;;;;;;;;;;;;;
ENSECAG00000011261	1.2621	6.59721	17.836	2.40785e-05	0.00210981					;;;;;;;;;;;;;;;;;;;;;;
ENSECAG00000021274	1.25072	2.37399	11.3743	0.000744674	0.0321765	COL4A6	collagen type IV alpha 6 chain [Source:VGNC Symbol;Acc:VGNC:16743]		cell-cell adhesion(GO:0016337);cellular component morphogenesis(GO:0032989);immune system process(GO:0002376);signal transduction(GO:0007165)	extracellular matrix(GO:0031012);;;;;;;;;;;;;;;;;;;
ENSECAG00000013323	1.25038	7.36129	15.5506	8.03265e-05	0.00550178	PROM1	prominin 1 [Source:VGNC Symbol;Acc:VGNC:21874]	lipid binding(GO:0008289)		apical part of cell(GO:0045177);cilium(GO:0005929);extracellular region(GO:0005576);integral to membrane(GO:0016021);intracellular(GO:0005622);microvillus(GO:0005902);organelle(GO:0043226);plasma membrane(GO:0005886);;;;;;;;;;;;;;;
ENSECAG00000016423	1.24945	4.74197	15.8342	6.91396e-05	0.00488366	MAATS1	MYCBP associated and testis expressed 1 [Source:VGNC Symbol;Acc:VGNC:19878]			;;;;;;;;;;;;;;;;;;;;;;
ENSECAG00000018168	1.24832	3.85151	13.1963	0.000280505	0.0153899	ATF5	activating transcription factor 5 [Source:VGNC Symbol;Acc:VGNC:15612]	sequence-specific DNA binding RNA polymerase II transcription factor activity(GO:0000981)	biosynthetic process(GO:0009058);cellular process(GO:0009987);nitrogen compound metabolic process(GO:0006807)	intracellular(GO:0005622);nucleus(GO:0005634);;;;;;;;;;;;;;;;;;;
ENSECAG00000017667	1.24759	5.31436	11.7641	0.000603843	0.0279331	ENDOD1	endonuclease domain containing 1 [Source:VGNC Symbol;Acc:VGNC:17576]			;;;;;;;;;;;;;;;;;;;;;;
ENSECAG00000010201	1.2205	4.50714	16.7559	4.25089e-05	0.00325467		feline leukemia virus subgroup C receptor-related protein 2 [Source:NCBI gene;Acc:100058017]			;;;;;;;;;;;;;;;;;;;;;;
ENSECAG00000008204	1.21338	7.88099	17.1844	3.39203e-05	0.00277281	LAMB3	laminin subunit beta 3 [Source:NCBI gene;Acc:100056564]	receptor activity(GO:0004872)	cell-cell adhesion(GO:0016337);cell-matrix adhesion(GO:0007160);ectoderm development(GO:0007398);neurological system process(GO:0050877);signal transduction(GO:0007165)	extracellular matrix(GO:0031012);extracellular region(GO:0005576);;;;;;;;;;;;;;;;;
ENSECAG00000008376	1.21056	4.71597	18.8564	1.40939e-05	0.00138543		phosphatidylinositol 3,4,5-trisphosphate 3-phosphatase TPTE2-like [Source:NCBI gene;Acc:100630841]	phosphoprotein phosphatase activity(GO:0004721)	cell cycle(GO:0007049);phospholipid metabolic process(GO:0006644);protein phosphorylation(GO:0006468)	;;;;;;;;;;;;;;;;;;;;
ENSECAG00000022735	1.20905	7.61892	22.7747	1.8215e-06	0.000252782	DOP1B	DOP1 leucine zipper like protein B [Source:VGNC Symbol;Acc:VGNC:17281]		cellular process(GO:0009987);vesicle-mediated transport(GO:0016192)	cytoplasm(GO:0005737);endosome(GO:0005768);;;;;;;;;;;;;;;;;;;;
ENSECAG00000018675	1.2078	5.36449	28.879	7.70422e-08	1.41998e-05					;;;;;;;;;;;;;;;;;;;;;;
ENSECAG00000019285	1.19446	3.94429	13.7329	0.000210726	0.0123056	SFXN3	sideroflexin 3 [Source:VGNC Symbol;Acc:VGNC:22909]	cation transmembrane transporter activity(GO:0008324)		;;;;;;;;;;;;;;;;;;;;;;
ENSECAG00000010840	1.17221	6.05815	19.5579	9.75949e-06	0.00100985	LIPA	lipase A, lysosomal acid type [Source:VGNC Symbol;Acc:VGNC:19685]	lipase activity(GO:0016298)	lipid metabolic process(GO:0006629)	;;;;;;;;;;;;;;;;;;;;;;
ENSECAG00000010385	1.1673	7.71536	27.099	1.933e-07	3.08131e-05	MET	MET proto-oncogene, receptor tyrosine kinase [Source:VGNC Symbol;Acc:VGNC:20111]	protein binding(GO:0005515);signal transducer activity(GO:0004871);transmembrane receptor protein tyrosine kinase activity(GO:0004714)	MAPK cascade(GO:0000165);cell differentiation(GO:0030154);cell surface receptor signaling pathway(GO:0007166);cellular component organization(GO:0016043);negative regulation of apoptotic process(GO:0043066);phagocytosis(GO:0006909);regulation of catalytic activity(GO:0050790);regulation of phosphate metabolic process(GO:0019220);response to stimulus(GO:0050896);single-multicellular organism proce…	cytoplasm(GO:0005737);integral to membrane(GO:0016021);plasma membrane(GO:0005886);protein complex(GO:0043234);;;;;;;;
ENSECAG00000000500	1.16729	6.89986	22.2723	2.36596e-06	0.000306691	IFI6	interferon alpha inducible protein 6 [Source:VGNC Symbol;Acc:VGNC:18945]		apoptotic process(GO:0006915);regulation of biological process(GO:0050789);response to stimulus(GO:0050896);signal transduction(GO:0007165)	cytoplasm(GO:0005737);mitochondrion(GO:0005739);;;;;;;;;;;;;;;;;;
ENSECAG00000004471	1.15821	6.25087	12.5399	0.000398363	0.0200816	EIF4E3	eukaryotic translation initiation factor 4E family member 3 [Source:VGNC Symbol;Acc:VGNC:56811]	translation initiation factor activity(GO:0003743)		;;;;;;;;;;;;;;;;;;;;;;
ENSECAG00000000171	1.14985	3.86089	10.296	0.00133315	0.0483873	NPAS2	neuronal PAS domain protein 2 [Source:VGNC Symbol;Acc:VGNC:20828]			;;;;;;;;;;;;;;;;;;;;;;
ENSECAG00000022610	1.14983	6.21241	17.9306	2.29108e-05	0.00204739	TAP1	transporter 1, ATP binding cassette subfamily B member [Source:VGNC Symbol;Acc:VGNC:23871]	ATPase activity, coupled to transmembrane movement of substances(GO:0042626);pyrophosphatase activity(GO:0016462);transmembrane transporter activity(GO:0022857)""	catabolic process(GO:0009056)";cellular process(GO:0009987);nitrogen compound metabolic process(GO:0006807);nucleobase-containing compound metabolic process(GO:0006139);phosphate-containing compound metabolic process(GO:0006796)	integral to membrane(GO:0016021);;;;;;;;;;;;;;;;
ENSECAG00000015050	1.13947	5.32014	23.2099	1.45247e-06	0.000206426	CTH	cystathionine gamma-lyase [Source:VGNC Symbol;Acc:VGNC:16935]	binding(GO:0005488);lyase activity(GO:0016829);transferase activity(GO:0016740)	biosynthetic process(GO:0009058);cellular amino acid biosynthetic process(GO:0008652);cellular process(GO:0009987);nitrogen compound metabolic process(GO:0006807);sulfur compound metabolic process(GO:0006790)	cytoplasm(GO:0005737);;;;;;;;;;;;;;;;
ENSECAG00000022648	1.13143	4.97729	12.7903	0.000348428	0.0181861	RASSF8	Ras association domain family member 8 [Source:VGNC Symbol;Acc:VGNC:22215]			;;;;;;;;;;;;;;;;;;;;;;
ENSECAG00000021746	1.12949	5.9481	14.7214	0.000124622	0.0078194	SHROOM1	shroom family member 1 [Source:VGNC Symbol;Acc:VGNC:22968]	actin binding(GO:0003779)	cellular process(GO:0009987);cytoskeleton organization(GO:0007010)	actin cytoskeleton(GO:0015629);apical part of cell(GO:0045177);cell junction(GO:0030054);cytoplasm(GO:0005737);plasma membrane(GO:0005886);;;;;;;;;;;;;;;;;
ENSECAG00000002905	1.1239	5.84027	10.7769	0.00102774	0.0405461	HDAC11	histone deacetylase 11 [Source:VGNC Symbol;Acc:VGNC:50593]	deacetylase activity(GO:0019213);nucleic acid binding(GO:0003676);oxidoreductase activity(GO:0016491)	cell cycle(GO:0007049);chromatin organization(GO:0006325);regulation of transcription from RNA polymerase II promoter(GO:0006357)	;;;;;;;;;;;;;;;;;;
ENSECAG00000011145	1.12294	5.13484	10.563	0.00115376	0.0436343	PTGER4	prostaglandin E receptor 4 [Source:VGNC Symbol;Acc:VGNC:21989]	G-protein coupled receptor activity(GO:0004930);adenylate cyclase activity(GO:0004016);signal transducer activity(GO:0004871)	biosynthetic process(GO:0009058);cellular calcium ion homeostasis(GO:0006874);cyclic nucleotide metabolic process(GO:0009187);intracellular signal transduction(GO:0035556);nitrogen compound metabolic process(GO:0006807);regulation of catalytic activity(GO:0050790);regulation of nucleobase-containing compound metabolic process(GO:0019219);regulation of phosphate metabolic process(GO:0019220);respo…	;;;;;;;;;;;;
ENSECAG00000022880	1.12192	4.44258	19.2923	1.12156e-05	0.00113327	HIP1	huntingtin interacting protein 1 [Source:VGNC Symbol;Acc:VGNC:18789]	actin binding(GO:0003779);cysteine-type peptidase activity(GO:0008234);lipid binding(GO:0008289)	apoptotic process(GO:0006915);cellular process(GO:0009987);cytoskeleton organization(GO:0007010);protein complex assembly(GO:0006461);receptor-mediated endocytosis(GO:0006898);regulation of biological process(GO:0050789);regulation of catalytic activity(GO:0050790)	actin cytoskeleton(GO:0015629);coated pit(GO:0005905);cytoplasm(GO:0005737);cytoplasmic membrane-bounded vesicle(GO:0016023);plasma membrane(GO:0005886);vesicle coat(GO:0030120);;;;;;;;;
ENSECAG00000023262	1.12052	5.00648	16.8771	3.98788e-05	0.00309438	RUSC1	RUN and SH3 domain containing 1 [Source:NCBI gene;Acc:100630377]			;;;;;;;;;;;;;;;;;;;;;;
ENSECAG00000005305	1.11926	5.0597	15.9505	6.50192e-05	0.00462028	BACE2	beta-secretase 2 [Source:NCBI gene;Acc:100058700]	aspartic-type endopeptidase activity(GO:0004190);binding(GO:0005488)	cellular component organization(GO:0016043);cellular process(GO:0009987);nitrogen compound metabolic process(GO:0006807);proteolysis(GO:0006508)	Golgi apparatus(GO:0005794);cell wall(GO:0005618);cytoplasm(GO:0005737);plasma membrane(GO:0005886);;;;;;;;;;;;;;;
ENSECAG00000015883	1.10153	8.62922	12.5724	0.00039149	0.0198198	AOPEP	aminopeptidase O (putative) [Source:VGNC Symbol;Acc:VGNC:49247]			intracellular(GO:0005622);nucleolus(GO:0005730);;;;;;;;;;;;;;;;;;;;;
ENSECAG00000011726	1.10063	5.03357	10.8498	0.000988079	0.0393763	EIF2AK2	eukaryotic translation initiation factor 2 alpha kinase 2 [Source:VGNC Symbol;Acc:VGNC:17478]	protein kinase activity(GO:0004672)	mitosis(GO:0007067);response to stress(GO:0006950);translation(GO:0006412)	;;;;;;;;;;;;;;;;;;;;
ENSECAG00000024619	1.09856	4.74461	15.7663	7.16675e-05	0.00503208	S100A14	S100 calcium binding protein A14 [Source:VGNC Symbol;Acc:VGNC:22650]	calcium ion binding(GO:0005509);calmodulin binding(GO:0005516);receptor binding(GO:0005102)	DNA replication(GO:0006260);cell cycle(GO:0007049)	;;;;;;;;;;;;;;;;;;;
ENSECAG00000010322	1.06877	6.1378	15.7105	7.38137e-05	0.0051176	LDHD	lactate dehydrogenase D [Source:VGNC Symbol;Acc:VGNC:19620]	oxidoreductase activity(GO:0016491)	carbohydrate metabolic process(GO:0005975);respiratory electron transport chain(GO:0022904)	;;;;;;;;;;;;;;;;;;;;;
ENSECAG00000006877	1.05791	5.67836	19.7142	8.99324e-06	0.000947181	CCDC88A	coiled-coil domain containing 88A [Source:VGNC Symbol;Acc:VGNC:16185]	microtubule binding(GO:0008017)	cellular process(GO:0009987);cytoskeleton organization(GO:0007010);transport(GO:0006810)	cytoplasm(GO:0005737);microtubule organizing center(GO:0005815);;;;;;;;;;;;;;;;;;;
ENSECAG00000014259	1.03853	4.41313	11.1009	0.000862877	0.035342	TIMP1	TIMP metallopeptidase inhibitor 1 [Source:NCBI gene;Acc:100034220]	metalloendopeptidase inhibitor activity(GO:0008191);metallopeptidase activity(GO:0008237);protein binding(GO:0005515)	catabolic process(GO:0009056);cellular process(GO:0009987);proteolysis(GO:0006508);regulation of biological process(GO:0050789);response to endogenous stimulus(GO:0009719)	extracellular space(GO:0005615);proteinaceous extracellular matrix(GO:0005578);;;;;;;;;;;;;;;
ENSECAG00000002437	1.02925	6.57807	22.5265	2.07263e-06	0.00028102	NFIL3	nuclear factor, interleukin 3 regulated [Source:NCBI gene;Acc:102148253]	sequence-specific DNA binding RNA polymerase II transcription factor activity(GO:0000981)	biosynthetic process(GO:0009058);cellular process(GO:0009987);circadian rhythm(GO:0007623);nitrogen compound metabolic process(GO:0006807)	intracellular(GO:0005622);nucleus(GO:0005634);;;;;;;;;;;;;;;;;;
ENSECAG00000017925	1.01548	7.59725	17.0928	3.55976e-05	0.00283722	CD200	CD200 molecule [Source:VGNC Symbol;Acc:VGNC:16250]			;;;;;;;;;;;;;;;;;;;;;;
ENSECAG00000013490	1.01368	6.77395	10.8063	0.00101158	0.0401753	ZDHHC9	zinc finger DHHC-type containing 9 [Source:VGNC Symbol;Acc:VGNC:25205]	transferase activity, transferring acyl groups(GO:0016746)	biosynthetic process(GO:0009058);cellular process(GO:0009987);protein lipidation(GO:0006497);protein localization(GO:0008104);protein targeting(GO:0006605)	Golgi apparatus(GO:0005794);cytoplasm(GO:0005737);endoplasmic reticulum(GO:0005783);;;;;;;;;;;;;;;;
ENSECAG00000013242	1.01046	5.97469	18.361	1.82756e-05	0.00171094	ABCA3	ATP binding cassette subfamily A member 3 [Source:VGNC Symbol;Acc:VGNC:14902]	ATPase activity, coupled to transmembrane movement of substances(GO:0042626);pyrophosphatase activity(GO:0016462);transmembrane transporter activity(GO:0022857)""	catabolic process(GO:0009056)";cellular process(GO:0009987);lipid transport(GO:0006869);nitrogen compound metabolic process(GO:0006807);nucleobase-containing compound metabolic process(GO:0006139);phosphate-containing compound metabolic process(GO:0006796)	intracellular(GO:0005622);organelle(GO:0043226);;;;;;;;;;;;;;
ENSECAG00000008934	1.0086	4.57922	12.4266	0.000423272	0.0208933	KRT35	keratin 35 [Source:VGNC Symbol;Acc:VGNC:19530]			;;;;;;;;;;;;;;;;;;;;;;
ENSECAG00000010127	-1.00129	6.24624	14.5136	0.000139152	0.00850484	INSR	insulin receptor [Source:VGNC Symbol;Acc:VGNC:19083]	protein binding(GO:0005515);signal transducer activity(GO:0004871);transmembrane receptor protein tyrosine kinase activity(GO:0004714)	MAPK cascade(GO:0000165);cell differentiation(GO:0030154);homeostatic process(GO:0042592);negative regulation of apoptotic process(GO:0043066);regulation of catalytic activity(GO:0050790);regulation of phosphate metabolic process(GO:0019220);response to endogenous stimulus(GO:0009719);single-multicellular organism process(GO:0044707);transmembrane receptor protein tyrosine kinase signaling pathwa…	axon(GO:0030424);cytoplasm(GO:0005737);integral to membrane(GO:0016021);plasma membrane(GO:0005886);protein complex(GO:0043234);;;;;;;;
ENSECAG00000007647	-1.02047	3.38841	10.5929	0.00113522	0.0433366	COL5A3	collagen type V alpha 3 chain [Source:VGNC Symbol;Acc:VGNC:56028]		anatomical structure morphogenesis(GO:0009653);ectoderm development(GO:0007398);mesoderm development(GO:0007498);system process(GO:0003008)	;;;;;;;;;;;;;;;;;;;
ENSECAG00000021347	-1.02331	4.82453	20.2411	6.82717e-06	0.000738837	GCKR	glucokinase regulator [Source:VGNC Symbol;Acc:VGNC:18276]			;;;;;;;;;;;;;;;;;;;;;;
ENSECAG00000014410	-1.0292	5.12242	19.682	9.14587e-06	0.000954732	CASZ1	castor zinc finger 1 [Source:VGNC Symbol;Acc:VGNC:50674]		cell differentiation(GO:0030154);cellular process(GO:0009987);nervous system development(GO:0007399);regulation of biological process(GO:0050789);single-multicellular organism process(GO:0044707)	;;;;;;;;;;;;;;;;;;
ENSECAG00000008479	-1.03183	6.48847	14.8145	0.00011862	0.00748255	SDR16C5	short chain dehydrogenase/reductase family 16C member 5 [Source:VGNC Symbol;Acc:VGNC:56316]	oxidoreductase activity(GO:0016491)		lipid particle(GO:0005811);;;;;;;;;;;;;;;;;;;;;;
ENSECAG00000016270	-1.03781	9.06823	13.6998	0.000214476	0.0124628	RBP4	retinol binding protein 4 [Source:VGNC Symbol;Acc:VGNC:49533]		vitamin transport(GO:0051180)	;;;;;;;;;;;;;;;;;;;;;;
ENSECAG00000019861	-1.04763	6.1897	10.2855	0.00134083	0.0485165	CCDC80	coiled-coil domain containing 80 [Source:VGNC Symbol;Acc:VGNC:16178]			;;;;;;;;;;;;;;;;;;;;;;
ENSECAG00000018479	-1.06512	7.6331	14.8218	0.000118159	0.00748255	PREX2	phosphatidylinositol-3,4,5-trisphosphate dependent Rac exchange factor 2 [Source:VGNC Symbol;Acc:VGNC:21830]	GTPase activity(GO:0003924);guanyl-nucleotide exchange factor activity(GO:0005085);nucleotide binding(GO:0000166);protein kinase activity(GO:0004672);pyrophosphatase activity(GO:0016462);small GTPase regulator activity(GO:0005083)	G-protein coupled receptor signaling pathway(GO:0007186);catabolic process(GO:0009056);intracellular signal transduction(GO:0035556);nitrogen compound metabolic process(GO:0006807);nucleobase-containing compound metabolic process(GO:0006139);regulation of phosphate metabolic process(GO:0019220);response to stimulus(GO:0050896)	plasma membrane(GO:0005886);;;;;;;;;;;
ENSECAG00000004757	-1.07044	6.31992	16.9787	3.78019e-05	0.00298981	TGFBR1	transforming growth factor beta receptor 1 [Source:VGNC Symbol;Acc:VGNC:49281]	cytokine receptor activity(GO:0004896);transforming growth factor beta-activated receptor activity(GO:0005024)	mesoderm development(GO:0007498)	;;;;;;;;;;;;;;;;;;;;;
ENSECAG00000019238	-1.07284	7.18988	22.0347	2.67765e-06	0.000336017			receptor activity(GO:0004872)	cell-cell adhesion(GO:0016337);cell-matrix adhesion(GO:0007160);developmental process(GO:0032502);signal transduction(GO:0007165)	extracellular matrix(GO:0031012);extracellular region(GO:0005576);;;;;;;;;;;;;;;;;;
ENSECAG00000019236	-1.0764	2.58793	10.5956	0.00113359	0.0433366	LDLRAD3	low density lipoprotein receptor class A domain containing 3 [Source:VGNC Symbol;Acc:VGNC:19623]			;;;;;;;;;;;;;;;;;;;;;;
ENSECAG00000005515	-1.07787	4.85042	17.1493	3.45543e-05	0.00277281	GCNT4	glucosaminyl (N-acetyl) transferase 4 [Source:VGNC Symbol;Acc:VGNC:55431]			;;;;;;;;;;;;;;;;;;;;;;
ENSECAG00000020113	-1.08161	5.26148	20.544	5.8277e-06	0.000660996	SEMA3C	semaphorin 3C [Source:VGNC Symbol;Acc:VGNC:22809]	receptor binding(GO:0005102)	behavior(GO:0007610);cell differentiation(GO:0030154);cell growth(GO:0016049);cell surface receptor signaling pathway(GO:0007166);cellular component morphogenesis(GO:0032989);cellular component movement(GO:0006928);localization(GO:0051179);locomotion(GO:0040011);nervous system development(GO:0007399);regulation of biological process(GO:0050789);response to external stimulus(GO:0009605);single-mul…	extracellular space(GO:0005615);;;;;;;;;;;
ENSECAG00000012962	-1.09267	4.06179	14.5439	0.000136932	0.00845679	SAMD12	sterile alpha motif domain containing 12 [Source:VGNC Symbol;Acc:VGNC:22673]			;;;;;;;;;;;;;;;;;;;;;;
ENSECAG00000011063	-1.09854	4.37039	13.0618	0.000301374	0.016086	MOV10L1	Mov10 like RISC complex RNA helicase 1 [Source:VGNC Symbol;Acc:VGNC:20276]	DNA helicase activity(GO:0003678);RNA helicase activity(GO:0003724);endoribonuclease activity(GO:0004521);"single-stranded DNA binding(GO:0003697)	DNA replication(GO:0006260)";RNA catabolic process(GO:0006401);cell cycle(GO:0007049);mRNA splicing	via spliceosome(GO:0000398);protein metabolic process(GO:0019538);regulation of transcription from RNA polymerase II promoter(GO:0006357);"tRNA metabolic process(GO:0006399)""	;;;;;;;;;;;;;
ENSECAG00000004240	-1.09867	4.37952	20.0942	7.37206e-06	0.000790552	SLC2A9	solute carrier family 2 member 9 [Source:NCBI gene;Acc:100056219]			;;;;;;;;;;;;;;;;;;;;;;
ENSECAG00000019210	-1.10103	2.48642	10.2336	0.00137903	0.0497463	FNDC5	fibronectin type III domain containing 5 [Source:VGNC Symbol;Acc:VGNC:50695]			cytoplasm(GO:0005737);endoplasmic reticulum(GO:0005783);plasma membrane(GO:0005886);;;;;;;;;;;;;;;;;;;;
ENSECAG00000016228	-1.11326	3.23362	12.6188	0.000381893	0.0194872	CA2	carbonic anhydrase 2 [Source:VGNC Symbol;Acc:VGNC:15963]			;;;;;;;;;;;;;;;;;;;;;;
ENSECAG00000021429	-1.11428	6.90607	10.8605	0.000982387	0.0392821	C1R	complement C1r [Source:VGNC Symbol;Acc:VGNC:15944]	serine-type peptidase activity(GO:0008236)		extracellular space(GO:0005615);;;;;;;;;;;;;;;;;;;;;;
ENSECAG00000015574	-1.11596	5.15351	10.3075	0.00132488	0.0483848	NFIA	nuclear factor I A [Source:NCBI gene;Acc:100070600]	sequence-specific DNA binding RNA polymerase II transcription factor activity(GO:0000981)	biosynthetic process(GO:0009058);cellular process(GO:0009987);nitrogen compound metabolic process(GO:0006807)	intracellular(GO:0005622);nucleus(GO:0005634);;;;;;;;;;;;;;;;;;;
ENSECAG00000012139	-1.11599	8.28202	17.8307	2.41459e-05	0.00210981	PEX14	peroxisomal biogenesis factor 14 [Source:VGNC Symbol;Acc:VGNC:21324]	receptor binding(GO:0005102)	cellular process(GO:0009987);organelle organization(GO:0006996);peroxisomal transport(GO:0043574);protein complex assembly(GO:0006461);protein localization(GO:0008104);protein targeting(GO:0006605)	cytoplasm(GO:0005737);membrane(GO:0016020);peroxisome(GO:0005777);;;;;;;;;;;;;;;
ENSECAG00000011216	-1.12615	4.65736	11.6788	0.00063218	0.0289038					;;;;;;;;;;;;;;;;;;;;;;
ENSECAG00000012550	-1.12721	3.56163	12.1454	0.000492097	0.0235966	SUSD4	sushi domain containing 4 [Source:VGNC Symbol;Acc:VGNC:23773]			;;;;;;;;;;;;;;;;;;;;;;
ENSECAG00000013025	-1.13547	6.19396	11.6872	0.000629323	0.0288852	NHSL1	NHS like 1 [Source:NCBI gene;Acc:100073200]		cell differentiation(GO:0030154);cellular process(GO:0009987)	;;;;;;;;;;;;;;;;;;;;;
ENSECAG00000018619	-1.13834	2.95788	14.5154	0.00013902	0.00850484		folate receptor beta [Source:NCBI gene;Acc:100066065]			;;;;;;;;;;;;;;;;;;;;;;
ENSECAG00000024979	-1.13907	3.91902	17.3422	3.12174e-05	0.00261164	ITGA5	integrin subunit alpha 5 [Source:VGNC Symbol;Acc:VGNC:19166]		cell adhesion(GO:0007155)	;;;;;;;;;;;;;;;;;;;;;;
ENSECAG00000017406	-1.1393	4.71696	22.1717	2.49325e-06	0.000316241	HDAC4	histone deacetylase 4 [Source:NCBI gene;Acc:100067014]			;;;;;;;;;;;;;;;;;;;;;;
ENSECAG00000009544	-1.14271	4.76572	22.2729	2.3652e-06	0.000306691	RASAL1	RAS protein activator like 1 [Source:VGNC Symbol;Acc:VGNC:49532]	GTPase activity(GO:0003924);enzyme activator activity(GO:0008047);pyrophosphatase activity(GO:0016462);small GTPase regulator activity(GO:0005083)	catabolic process(GO:0009056);intracellular signal transduction(GO:0035556);nitrogen compound metabolic process(GO:0006807);regulation of nucleobase-containing compound metabolic process(GO:0019219);regulation of phosphate metabolic process(GO:0019220);response to stimulus(GO:0050896)	cytoplasm(GO:0005737);plasma membrane(GO:0005886);;;;;;;;;;;;;
ENSECAG00000007018	-1.14453	5.2339	22.8846	1.72021e-06	0.000241567	ENPP3	ectonucleotide pyrophosphatase/phosphodiesterase 3 [Source:VGNC Symbol;Acc:VGNC:51022]	nucleotide phosphatase activity(GO:0019204);pyrophosphatase activity(GO:0016462)	nucleobase-containing compound metabolic process(GO:0006139)	;;;;;;;;;;;;;;;;;;;;;
ENSECAG00000008016	-1.15879	3.24297	12.2	0.00047789	0.0231032	GLI2	GLI family zinc finger 2 [Source:NCBI gene;Acc:100067420]		ectoderm development(GO:0007398);embryo development(GO:0009790);segment specification(GO:0007379)	;;;;;;;;;;;;;;;;;;;;
ENSECAG00000021914	-1.16622	4.40124	13.3793	0.000254419	0.014024	PDE1C	phosphodiesterase 1C [Source:VGNC Symbol;Acc:VGNC:21241]		sensory perception(GO:0007600);signal transduction(GO:0007165);visual perception(GO:0007601)	;;;;;;;;;;;;;;;;;;;;
ENSECAG00000006450	-1.17306	2.81265	11.707	0.000622652	0.0286906	SLC9A9	solute carrier family 9 member A9 [Source:VGNC Symbol;Acc:VGNC:23285]	cation transmembrane transporter activity(GO:0008324);hydrogen ion transmembrane transporter activity(GO:0015078)	cellular process(GO:0009987);homeostatic process(GO:0042592)	cytoplasm(GO:0005737);endosome(GO:0005768);plasma membrane(GO:0005886);;;;;;;;;;;;;;;;;;
ENSECAG00000004384	-1.17383	3.10635	12.7353	0.000358824	0.0186462	RTN4RL1	reticulon 4 receptor like 1 [Source:VGNC Symbol;Acc:VGNC:56481]	receptor binding(GO:0005102)	cell differentiation(GO:0030154);cell growth(GO:0016049);cell surface receptor signaling pathway(GO:0007166);cellular component morphogenesis(GO:0032989);cellular component movement(GO:0006928);locomotion(GO:0040011);nervous system development(GO:0007399);regulation of biological process(GO:0050789);response to external stimulus(GO:0009605);single-multicellular organism process(GO:0044707)	extracellular space(GO:0005615);proteinaceous extracellular matrix(GO:0005578);;;;;;;;;;;;
ENSECAG00000012870	-1.18235	4.57244	22.1778	2.48525e-06	0.000316241	NEURL1	neuralized E3 ubiquitin protein ligase 1 [Source:VGNC Symbol;Acc:VGNC:51591]	ubiquitin-protein ligase activity(GO:0004842)	cellular process(GO:0009987);ectoderm development(GO:0007398);gamete generation(GO:0007276)	;;;;;;;;;;;;;;;;;;;;
ENSECAG00000024797	-1.1846	7.10508	14.8347	0.000117354	0.00748255	PDE3B	phosphodiesterase 3B [Source:VGNC Symbol;Acc:VGNC:21244]		sensory perception(GO:0007600);signal transduction(GO:0007165);visual perception(GO:0007601)	;;;;;;;;;;;;;;;;;;;;
ENSECAG00000008302	-1.19203	3.88678	15.0228	0.000106223	0.00696112					;;;;;;;;;;;;;;;;;;;;;;
ENSECAG00000007861	-1.20988	9.05623	17.5707	2.76818e-05	0.00236619	PAPLN	papilin, proteoglycan like sulfated glycoprotein [Source:VGNC Symbol;Acc:VGNC:21150]	metallopeptidase activity(GO:0008237);protein binding(GO:0005515);serine-type endopeptidase inhibitor activity(GO:0004867)	cellular process(GO:0009987);proteolysis(GO:0006508)	extracellular region(GO:0005576);;;;;;;;;;;;;;;;;;;
ENSECAG00000012649	-1.21267	5.3065	11.7741	0.000600591	0.027892	FMO3	flavin containing monooxygenase 3 [Source:VGNC Symbol;Acc:VGNC:18077]	oxidoreductase activity(GO:0016491)		;;;;;;;;;;;;;;;;;;;;;;
ENSECAG00000013434	-1.21901	5.80556	11.8883	0.000564873	0.0265468	DLL4	delta like canonical Notch ligand 4 [Source:VGNC Symbol;Acc:VGNC:17218]		cell-cell adhesion(GO:0016337);cell-cell signaling(GO:0007267);ectoderm development(GO:0007398);immune system process(GO:0002376);signal transduction(GO:0007165)	;;;;;;;;;;;;;;;;;;
ENSECAG00000024967	-1.22118	5.60556	25.5199	4.3785e-07	6.70763e-05	CTSZ	cathepsin Z [Source:VGNC Symbol;Acc:VGNC:16957]	cysteine-type peptidase activity(GO:0008234)	catabolic process(GO:0009056);cellular process(GO:0009987);proteolysis(GO:0006508)	cytoplasm(GO:0005737);extracellular space(GO:0005615);lysosome(GO:0005764);vacuole(GO:0005773);;;;;;;;;;;;;;;;;
ENSECAG00000021448	-1.23946	3.0941	10.5554	0.00115852	0.0436343	PADI1	peptidyl arginine deiminase 1 [Source:VGNC Symbol;Acc:VGNC:21127]	hydrolase activity(GO:0016787)		cytoplasm(GO:0005737);nucleus(GO:0005634);;;;;;;;;;;;;;;;;;;;;
ENSECAG00000022933	-1.24157	6.03066	17.1787	3.40231e-05	0.00277281	ELL2	elongation factor for RNA polymerase II 2 [Source:VGNC Symbol;Acc:VGNC:17527]	sequence-specific DNA binding transcription factor activity(GO:0003700);transcription cofactor activity(GO:0003712)	cellular process(GO:0009987);transcription elongation from RNA polymerase II promoter(GO:0006368)	plasma membrane(GO:0005886);;;;;;;;;;;;;;;;;;;;
ENSECAG00000015369	-1.26058	4.25205	11.2731	0.000786363	0.0334165	NID2	nidogen 2 [Source:VGNC Symbol;Acc:VGNC:55919]	calcium ion binding(GO:0005509)		;;;;;;;;;;;;;;;;;;;;;;
ENSECAG00000013047	-1.26719	7.4302	13.0361	0.000305551	0.0162355					;;;;;;;;;;;;;;;;;;;;;;
ENSECAG00000007709	-1.277	1.96174	10.2983	0.00133156	0.0483873	SEMA3F	semaphorin 3F [Source:VGNC Symbol;Acc:VGNC:22812]	receptor binding(GO:0005102)	behavior(GO:0007610);cell differentiation(GO:0030154);cell growth(GO:0016049);cell surface receptor signaling pathway(GO:0007166);cellular component morphogenesis(GO:0032989);cellular component movement(GO:0006928);localization(GO:0051179);locomotion(GO:0040011);nervous system development(GO:0007399);regulation of biological process(GO:0050789);response to external stimulus(GO:0009605);single-mul…	extracellular space(GO:0005615);;;;;;;;;;;
ENSECAG00000017897	-1.28811	3.45315	16.335	5.30755e-05	0.00396252	FAM167A	family with sequence similarity 167 member A [Source:VGNC Symbol;Acc:VGNC:17820]			;;;;;;;;;;;;;;;;;;;;;;
ENSECAG00000000495	-1.29765	5.76186	16.0716	6.09921e-05	0.00443661	SLIT3	slit guidance ligand 3 [Source:VGNC Symbol;Acc:VGNC:23299]	receptor binding(GO:0005102)	cell differentiation(GO:0030154);cell growth(GO:0016049);cell surface receptor signaling pathway(GO:0007166);cellular component morphogenesis(GO:0032989);cellular component movement(GO:0006928);locomotion(GO:0040011);nervous system development(GO:0007399);regulation of biological process(GO:0050789);response to external stimulus(GO:0009605);single-multicellular organism process(GO:0044707)	;;;;;;;;;;;;;
ENSECAG00000002420	-1.3138	2.42702	15.9938	6.35507e-05	0.004571					;;;;;;;;;;;;;;;;;;;;;;
ENSECAG00000015611	-1.33654	4.29982	11.8063	0.000590292	0.0275221	ETV4	ETS variant 4 [Source:VGNC Symbol;Acc:VGNC:17704]	sequence-specific DNA binding RNA polymerase II transcription factor activity(GO:0000981)	biosynthetic process(GO:0009058);cell differentiation(GO:0030154);cellular process(GO:0009987);nitrogen compound metabolic process(GO:0006807)	intracellular(GO:0005622);nucleus(GO:0005634);;;;;;;;;;;;;;;;;;
ENSECAG00000021865	-1.35973	5.09436	36.908	1.23837e-09	3.94805e-07	UST	uronyl 2-sulfotransferase [Source:VGNC Symbol;Acc:VGNC:24858]	transferase activity(GO:0016740)		;;;;;;;;;;;;;;;;;;;;;;
ENSECAG00000009501	-1.39642	3.12152	12.8869	0.000330894	0.0173477	DAAM2	dishevelled associated activator of morphogenesis 2 [Source:VGNC Symbol;Acc:VGNC:16993]		cellular component movement(GO:0006928)	actin cytoskeleton(GO:0015629);;;;;;;;;;;;;;;;;;;;;;
ENSECAG00000001634	-1.4066	2.82578	19.2881	1.12405e-05	0.00113327	INSYN1	inhibitory synaptic factor 1 [Source:VGNC Symbol;Acc:VGNC:49198]			;;;;;;;;;;;;;;;;;;;;;;
ENSECAG00000011223	-1.41359	3.41674	16.9193	3.90034e-05	0.00304692	HGF	hepatocyte growth factor [Source:VGNC Symbol;Acc:VGNC:18769]	serine-type peptidase activity(GO:0008236)		;;;;;;;;;;;;;;;;;;;;;;
ENSECAG00000015748	-1.42971	7.38813	40.7936	1.69189e-10	6.88192e-08	ARNT2	aryl hydrocarbon receptor nuclear translocator 2 [Source:VGNC Symbol;Acc:VGNC:56996]			;;;;;;;;;;;;;;;;;;;;;;
ENSECAG00000013124	-1.43899	4.96128	10.4788	0.00120749	0.0449325	BCL3	BCL3, transcription coactivator [Source:HGNC Symbol;Acc:HGNC:998]			;;;;;;;;;;;;;;;;;;;;;;
ENSECAG00000019398	-1.47184	5.51556	11.2004	0.000817795	0.034302	TFPI2	tissue factor pathway inhibitor 2 [Source:VGNC Symbol;Acc:VGNC:24046]	serine-type endopeptidase inhibitor activity(GO:0004867);serine-type peptidase activity(GO:0008236)	regulation of biological process(GO:0050789)	extracellular space(GO:0005615);;;;;;;;;;;;;;;;;;;;;
ENSECAG00000008816	-1.48495	4.26592	27.2041	1.83066e-07	2.95814e-05					;;;;;;;;;;;;;;;;;;;;;;
ENSECAG00000023555	-1.48533	4.33267	21.262	4.00598e-06	0.000482189				cellular process(GO:0009987);generation of precursor metabolites and energy(GO:0006091);mitochondrion organization(GO:0007005)	cytoplasm(GO:0005737);mitochondrion(GO:0005739);;;;;;;;;;;;;;;;;;;
ENSECAG00000017448	-1.4962	4.63615	35.4755	2.58277e-09	6.97826e-07		coiled-coil domain-containing protein 180 [Source:NCBI gene;Acc:100064809]			;;;;;;;;;;;;;;;;;;;;;;
ENSECAG00000017520	-1.50435	3.52677	25.8356	3.71763e-07	5.77016e-05	PLXDC2	plexin domain containing 2 [Source:VGNC Symbol;Acc:VGNC:55384]			;;;;;;;;;;;;;;;;;;;;;;
ENSECAG00000011154	-1.50484	4.52138	21.1368	4.27643e-06	0.000509543	CHRD	chordin [Source:VGNC Symbol;Acc:VGNC:16517]			;;;;;;;;;;;;;;;;;;;;;;
ENSECAG00000016535	-1.51055	3.78394	15.2503	9.41611e-05	0.00631093	TUBB6	tubulin beta 6 class V [Source:VGNC Symbol;Acc:VGNC:50983]	nucleotide binding(GO:0000166);structural constituent of cytoskeleton(GO:0005200)	cell cycle(GO:0007049);cytoskeleton organization(GO:0007010)	cytoplasm(GO:0005737);microtubule(GO:0005874);;;;;;;;;;;;;;;;;;;
ENSECAG00000011762	-1.52228	4.50295	29.7276	4.97218e-08	9.61505e-06	BTNL9	butyrophilin like 9 [Source:VGNC Symbol;Acc:VGNC:55407]	receptor binding(GO:0005102)	cell surface receptor signaling pathway(GO:0007166);cytokine production(GO:0001816);immune response(GO:0006955);regulation of biological process(GO:0050789)	plasma membrane(GO:0005886);;;;;;;;;;;;;;;;;;;
ENSECAG00000026806	-1.52693	2.69362	13.1639	0.000285396	0.0155858	AMN	amnion associated transmembrane protein [Source:NCBI gene;Acc:106782539]			;;;;;;;;;;;;;;;;;;;;;;
ENSECAG00000006251	-1.53312	5.15566	16.0619	6.13062e-05	0.00443661	CLEC3B	C-type lectin domain family 3 member B [Source:VGNC Symbol;Acc:VGNC:16604]		single-multicellular organism process(GO:0044707)	extracellular space(GO:0005615);;;;;;;;;;;;;;;;;;;;;;
ENSECAG00000026945	-1.53925	4.59615	11.9045	0.000559974	0.0264218	HES1	hes family bHLH transcription factor 1 [Source:NCBI gene;Acc:100069015]		ectoderm development(GO:0007398);segment specification(GO:0007379)	;;;;;;;;;;;;;;;;;;;;;
ENSECAG00000018005	-1.54773	3.09786	18.1284	2.06495e-05	0.0018737	PMEPA1	prostate transmembrane protein, androgen induced 1 [Source:VGNC Symbol;Acc:VGNC:51593]			;;;;;;;;;;;;;;;;;;;;;;
ENSECAG00000013482	-1.55091	3.54298	18.1534	2.03801e-05	0.0018737	SERPINA3	serpin family A member 3 [Source:NCBI gene;Acc:100053600]			extracellular space(GO:0005615);;;;;;;;;;;;;;;;;;;;;;
ENSECAG00000015141	-1.56441	2.97828	15.0409	0.000105205	0.00696112			cytokine activity(GO:0005125)	cellular process(GO:0009987);response to stress(GO:0006950)	;;;;;;;;;;;;;;;;;;;;;
ENSECAG00000024741	-1.57195	5.3907	18.1348	2.05807e-05	0.0018737	GSC	goosecoid homeobox [Source:NCBI gene;Acc:100065418]			;;;;;;;;;;;;;;;;;;;;;;
ENSECAG00000012424	-1.58565	5.84969	45.969	1.20141e-11	6.44177e-09		ectonucleotide pyrophosphatase/phosphodiesterase family member 3 [Source:NCBI gene;Acc:100073089]			;;;;;;;;;;;;;;;;;;;;;;
ENSECAG00000015554	-1.59099	2.4759	16.3693	5.21233e-05	0.00391622	CYYR1	cysteine and tyrosine rich 1 [Source:VGNC Symbol;Acc:VGNC:50474]			;;;;;;;;;;;;;;;;;;;;;;
ENSECAG00000014108	-1.59438	2.31551	13.4646	0.000243108	0.0135269	TNFRSF8	TNF receptor superfamily member 8 [Source:VGNC Symbol;Acc:VGNC:24373]			;;;;;;;;;;;;;;;;;;;;;;
ENSECAG00000016658	-1.60548	3.43534	11.4843	0.000701853	0.030892	SLCO4A1	solute carrier organic anion transporter family member 4A1 [Source:VGNC Symbol;Acc:VGNC:23292]	transmembrane transporter activity(GO:0022857)	anion transport(GO:0006820);cellular process(GO:0009987)	integral to membrane(GO:0016021);plasma membrane(GO:0005886);;;;;;;;;;;;;;;;;;;;
ENSECAG00000024392	-1.60864	4.49623	38.033	6.95586e-10	2.41327e-07	BRIP1	BRCA1 interacting protein C-terminal helicase 1 [Source:NCBI gene;Acc:100071185]	DNA helicase activity(GO:0003678);nucleic acid binding(GO:0003676)	DNA repair(GO:0006281);transcription from RNA polymerase II promoter(GO:0006366)	;;;;;;;;;;;;;;;;;;;;
ENSECAG00000006500	-1.6173	4.44553	19.0805	1.25318e-05	0.00125275	ADAMTS5	ADAM metallopeptidase with thrombospondin type 1 motif 5 [Source:NCBI gene;Acc:100066005]	metallopeptidase activity(GO:0008237);protein binding(GO:0005515);serine-type endopeptidase inhibitor activity(GO:0004867)	cellular process(GO:0009987);proteolysis(GO:0006508)	extracellular region(GO:0005576);;;;;;;;;;;;;;;;;;;
ENSECAG00000009303	-1.66556	5.48669	14.9619	0.000109704	0.00714952	GFPT2	glutamine-fructose-6-phosphate transaminase 2 [Source:VGNC Symbol;Acc:VGNC:18316]	transaminase activity(GO:0008483)	biosynthetic process(GO:0009058);carbohydrate metabolic process(GO:0005975);cellular process(GO:0009987);nitrogen compound metabolic process(GO:0006807);nucleobase-containing compound metabolic process(GO:0006139);phosphate-containing compound metabolic process(GO:0006796);protein glycosylation(GO:0006486)	;;;;;;;;;;;;;;;;
ENSECAG00000013893	-1.67686	4.92263	18.3645	1.82424e-05	0.00171094	SCARA5	scavenger receptor class A member 5 [Source:VGNC Symbol;Acc:VGNC:55175]			;;;;;;;;;;;;;;;;;;;;;;
ENSECAG00000021604	-1.72309	4.98203	28.8051	8.00409e-08	1.45256e-05	PDGFRL	platelet derived growth factor receptor like [Source:VGNC Symbol;Acc:VGNC:55357]	transmembrane receptor protein tyrosine kinase activity(GO:0004714)	cellular process(GO:0009987)	;;;;;;;;;;;;;;;;;;;;;;
ENSECAG00000013743	-1.76562	5.97369	50.7466	1.05094e-12	5.90326e-10	FAM227B	family with sequence similarity 227 member B [Source:VGNC Symbol;Acc:VGNC:17863]			;;;;;;;;;;;;;;;;;;;;;;
ENSECAG00000016856	-1.80194	6.15672	56.1194	6.82019e-14	5.02818e-11	SLC7A2	solute carrier family 7 member 2 [Source:VGNC Symbol;Acc:VGNC:23270]	amino acid transmembrane transporter activity(GO:0015171);cation transmembrane transporter activity(GO:0008324)	amino acid transport(GO:0006865);anion transport(GO:0006820);cellular process(GO:0009987)	;;;;;;;;;;;;;;;;;;;
ENSECAG00000023535	-1.83733	6.49457	20.3383	6.48878e-06	0.000728968	PKDCC	protein kinase domain containing, cytoplasmic [Source:VGNC Symbol;Acc:VGNC:51387]			;;;;;;;;;;;;;;;;;;;;;;
ENSECAG00000020846	-1.85884	3.88415	13.6554	0.000219603	0.0125749	PDE7B	phosphodiesterase 7B [Source:VGNC Symbol;Acc:VGNC:21255]		sensory perception(GO:0007600);visual perception(GO:0007601)	;;;;;;;;;;;;;;;;;;;;;
ENSECAG00000022188	-1.86117	2.39473	19.7966	8.61363e-06	0.000915372	WNT11	Wnt family member 11 [Source:VGNC Symbol;Acc:VGNC:25043]	receptor binding(GO:0005102)	cell differentiation(GO:0030154);cell surface receptor signaling pathway(GO:0007166);nervous system development(GO:0007399);regulation of biological process(GO:0050789);response to stimulus(GO:0050896);single-multicellular organism process(GO:0044707)	extracellular space(GO:0005615);;;;;;;;;;;;;;;;;
ENSECAG00000022513	-1.92141	5.23117	66.2606	3.95072e-16	3.32877e-13	NPAS1	neuronal PAS domain protein 1 [Source:VGNC Symbol;Acc:VGNC:20827]	sequence-specific DNA binding RNA polymerase II transcription factor activity(GO:0000981)	biosynthetic process(GO:0009058);cellular process(GO:0009987);nitrogen compound metabolic process(GO:0006807)	intracellular(GO:0005622);nucleus(GO:0005634);;;;;;;;;;;;;;;;;;;
ENSECAG00000022257	-1.95929	5.59179	18.217	1.97116e-05	0.00183086	NRGN	neurogranin [Source:VGNC Symbol;Acc:VGNC:20885]	calmodulin binding(GO:0005516)		;;;;;;;;;;;;;;;;;;;;;;
ENSECAG00000007044	-1.9861	7.33618	30.2565	3.78512e-08	7.56766e-06	FRAS1	Fraser extracellular matrix complex subunit 1 [Source:VGNC Symbol;Acc:VGNC:18123]		signal transduction(GO:0007165)	;;;;;;;;;;;;;;;;;;;;;;
ENSECAG00000000701	-2.00689	7.34043	42.8742	5.8375e-11	2.75436e-08	FN1	fibronectin 1 [Source:VGNC Symbol;Acc:VGNC:56555]			;;;;;;;;;;;;;;;;;;;;;;
ENSECAG00000011271	-2.11143	5.79732	23.5869	1.19398e-06	0.000173879	IGFBP4	insulin like growth factor binding protein 4 [Source:VGNC Symbol;Acc:VGNC:56436]	protein binding(GO:0005515)	regulation of biological process(GO:0050789);response to stimulus(GO:0050896);transmembrane receptor protein tyrosine kinase signaling pathway(GO:0007169)	extracellular space(GO:0005615);;;;;;;;;;;;;;;;;;;;
ENSECAG00000018234	-2.15386	6.65083	20.7727	5.17147e-06	0.000598065	KRT4	keratin 4 [Source:VGNC Symbol;Acc:VGNC:19533]			;;;;;;;;;;;;;;;;;;;;;;
ENSECAG00000023997	-2.15652	2.45736	19.5059	1.0029e-05	0.00102872	DACH2	dachshund family transcription factor 2 [Source:VGNC Symbol;Acc:VGNC:16997]	sequence-specific DNA binding RNA polymerase II transcription factor activity(GO:0000981)	biosynthetic process(GO:0009058);cellular component biogenesis(GO:0044085);cellular component organization(GO:0016043);cellular process(GO:0009987);nitrogen compound metabolic process(GO:0006807);transcription initiation from RNA polymerase II promoter(GO:0006367)	intracellular(GO:0005622);nucleoplasm(GO:0005654);protein complex(GO:0043234);;;;;;;;;;;;;;;
ENSECAG00000000579	-2.25955	5.98461	90.131	2.22901e-21	3.7562e-18	ADAMTS17	ADAM metallopeptidase with thrombospondin type 1 motif 17 [Source:VGNC Symbol;Acc:VGNC:15066]	metallopeptidase activity(GO:0008237);protein binding(GO:0005515);serine-type endopeptidase inhibitor activity(GO:0004867)	cellular process(GO:0009987);proteolysis(GO:0006508)	extracellular region(GO:0005576);;;;;;;;;;;;;;;;;;;
ENSECAG00000008347	-3.23465	5.66805	55.4693	9.49318e-14	6.58715e-11					;;;;;;;;;;;;;;;;;;;;;;
ENSECAG00000015510	-4.56266	3.73645	107.422	3.59845e-25	1.06118e-21	FGF7	fibroblast growth factor 7 [Source:VGNC Symbol;Acc:VGNC:18020]	growth factor activity(GO:0008083)	MAPK cascade(GO:0000165);cell cycle(GO:0007049);cell-cell signaling(GO:0007267);mesoderm development(GO:0007498);transmembrane receptor protein tyrosine kinase signaling pathway(GO:0007169)	;;;;;;;;;;;;;;;;;;

## Sheet: DE mRNA embryo vs endometriumP
Supplementary File 2: Differentially expressed mRNA between the embryo and the endometrium on Day 13 of pregnancy in the horse
	logFC	logCPM	F	PValue	FDR	Entry	Protein names	Gene names	Gene name	Gene description
ENSECAG00000013731	11.9861	11.9007	163.722	1.7367e-07	2.89085e-06	F7AKV6	Uncharacterized protein	STC1	STC1	stanniocalcin 1 [Source:VGNC Symbol;Acc:VGNC:23672]
ENSECAG00000000866	11.4798	12.6871	118.324	7.87203e-07	7.98351e-06	F7CWT0	Uncharacterized protein	P19	P19	P19 lipocalin [Source:NCBI gene;Acc:100034213]
ENSECAG00000008503	11.3955	9.57772	123.347	6.49846e-07	7.01633e-06	F6TGS3	Uncharacterized protein	CD74	CD74	CD74 molecule [Source:VGNC Symbol;Acc:VGNC:55412]
ENSECAG00000020933	10.8727	9.30878	199.08	6.90012e-08	1.65403e-06	F6WKE5;F6XRB0;F6Y9R6;F6YA86	Uncharacterized protein;Uncharacterized protein;Uncharacterized protein;Uncharacterized protein	ITPR1;ITPR1;ITPR1;ITPR1	ITPR1	inositol 1,4,5-trisphosphate receptor type 1 [Source:VGNC Symbol;Acc:VGNC:19194]
ENSECAG00000023696	10.1007	7.44745	117.749	8.05085e-07	8.0801e-06	F7C856	Uncharacterized protein	SERPINA14	SERPINA14	serine peptidase inhibitor clade A (alpha-1 antiproteinase, antitrypsin) member 14 [Source:NCBI gene;Acc:100462689]
ENSECAG00000021856	9.92317	9.92976	332.525	5.91996e-09	4.43002e-07	F6ZCA4	Uncharacterized protein	PADI2	PADI2	peptidyl arginine deiminase 2 [Source:VGNC Symbol;Acc:VGNC:21128]
ENSECAG00000023216	9.62238	10.65	342.376	5.14177e-09	4.38638e-07	F6VAS5	Uncharacterized protein	VNN2	VNN2	vanin 2 [Source:VGNC Symbol;Acc:VGNC:51097]
ENSECAG00000011624	8.90725	5.9958	82.9403	3.95332e-06	2.59135e-05	F6ZKA1;F7BF05	Uncharacterized protein;Uncharacterized protein	nan;nan		coiled-coil domain-containing protein 180-like [Source:NCBI gene;Acc:100066059]
ENSECAG00000010544	8.83486	7.9425	501.446	8.07752e-10	1.9524e-07	F6SFD3	Uncharacterized protein		SKAP1	src kinase associated phosphoprotein 1 [Source:NCBI gene;Acc:100069371]
ENSECAG00000024156	8.58587	5.85792	47.6664	4.35697e-05	0.000162853	F6YQY1	Uncharacterized protein	SPAG17	SPAG17	sperm associated antigen 17 [Source:VGNC Symbol;Acc:VGNC:23474]
ENSECAG00000019215	8.51162	8.39087	249.28	2.36414e-08	8.71875e-07	F7BLS7	Integrin beta	ITGB8	ITGB8	integrin subunit beta 8 [Source:VGNC Symbol;Acc:VGNC:19182]
ENSECAG00000022135	8.30383	10.4104	623.258	2.79628e-10	1.54488e-07	F6Z129	Uncharacterized protein	VNN1	VNN1	pantetheinase [Source:NCBI gene;Acc:100146975]
ENSECAG00000009244	8.07321	6.86636	104.053	1.419e-06	1.22516e-05	F6YRP4	Uncharacterized protein	PAX8	PAX8	paired box 8 [Source:VGNC Symbol;Acc:VGNC:21178]
ENSECAG00000025076	8.0558	9.34256	376.274	3.25735e-09	3.63383e-07	F6Q620	Cortactin-binding protein 2	CTTNBP2	CTTNBP2	cortactin binding protein 2 [Source:VGNC Symbol;Acc:VGNC:16959]
ENSECAG00000007861	7.93363	7.00727	154.503	2.27919e-07	3.47937e-06	F6VT48	Uncharacterized protein	PAPLN	PAPLN	papilin, proteoglycan like sulfated glycoprotein [Source:VGNC Symbol;Acc:VGNC:21150]
ENSECAG00000018716	7.86956	7.17128	180.815	1.08794e-07	2.16877e-06	F7B6A2	Fibroblast growth factor (FGF)	FGF9	FGF9	fibroblast growth factor 9 [Source:VGNC Symbol;Acc:VGNC:18021]
ENSECAG00000020346	7.84289	4.74988	44.3256	5.89027e-05	0.00020914	F7DBP8	Uncharacterized protein
ENSECAG00000014390	7.76452	6.35672	256.988	2.04351e-08	8.0905e-07	F7D5U6	Uncharacterized protein	FOXJ1	FOXJ1	forkhead box J1 [Source:VGNC Symbol;Acc:VGNC:18103]
ENSECAG00000020619	7.74108	7.21019	363.998	3.82444e-09	4.14684e-07	F6W0V3	Uncharacterized protein		MSX1	msh homeobox 1 [Source:NCBI gene;Acc:100069768]
ENSECAG00000021390	7.71832	7.1017	356.59	4.22424e-09	4.19683e-07	F6Q9Z1;F6R6A3;F6R7C5	Uncharacterized protein;Uncharacterized protein;Uncharacterized protein	CCDC39;CCDC39;CCDC39	CCDC39	coiled-coil domain containing 39 [Source:VGNC Symbol;Acc:VGNC:49393]
ENSECAG00000016196	7.64338	7.00345	88.0296	3.02677e-06	2.11118e-05	F6W1N4;F6W2K5	Uncharacterized protein;Uncharacterized protein	PIGR;PIGR	PIGR	polymeric immunoglobulin receptor [Source:VGNC Symbol;Acc:VGNC:21432]
ENSECAG00000014205	7.61566	3.90701	26.2571	0.000460274	0.00117133	F7AJI5	Uncharacterized protein
ENSECAG00000014951	7.59392	6.2238	143.363	3.23349e-07	4.39799e-06	F7CWC8	Amine oxidase (EC 1.4.3.-)			L-amino-acid oxidase [Source:NCBI gene;Acc:100147151]
ENSECAG00000019177	7.56036	5.01108	98.5993	1.81302e-06	1.44966e-05	F7BLQ5	Uncharacterized protein	CCDC146	CCDC146	coiled-coil domain containing 146 [Source:VGNC Symbol;Acc:VGNC:16126]
ENSECAG00000013869	7.55598	7.53571	238.968	2.89317e-08	9.89899e-07	F7APU2;F7AU56	Uncharacterized protein;Uncharacterized protein	CFI;CFI		complement factor I [Source:NCBI gene;Acc:100072852]
ENSECAG00000017172	7.55363	7.43772	376.996	3.22726e-09	3.63383e-07	F6WPD2	Uncharacterized protein	IFI27	IFI27	interferon, alpha-inducible protein 27 [Source:NCBI gene;Acc:100064838]
ENSECAG00000017496	7.51891	7.69305	159.957	1.93712e-07	3.10421e-06	F6RVT9	Uncharacterized protein	TM7SF3	TM7SF3	transmembrane 7 superfamily member 3 [Source:VGNC Symbol;Acc:VGNC:24148]
ENSECAG00000009699	7.51565	6.10357	165.711	1.64089e-07	2.76758e-06	F6SEI8	Uncharacterized protein	DNAH7	DNAH7	dynein axonemal heavy chain 7 [Source:VGNC Symbol;Acc:VGNC:49349]
ENSECAG00000011929	7.38789	5.57522	20.1477	0.00118853	0.00266049	F6TE84	Uncharacterized protein	NR4A3	NR4A3	nuclear receptor subfamily 4 group A member 3 [Source:VGNC Symbol;Acc:VGNC:56890]
ENSECAG00000000537	7.38566	4.41902	26.884	0.000421612	0.00108919	F7D8I6	Uncharacterized protein	LOC100054688
ENSECAG00000009020	7.37622	4.08818	32.1734	0.000212774	0.000607433	F6R7P0	Uncharacterized protein		IFI44	interferon induced protein 44 [Source:NCBI gene;Acc:100053034]
ENSECAG00000012360	7.33322	6.18461	128.311	5.41437e-07	6.14052e-06	F6RH68;F6SNE8	Uncharacterized protein;Uncharacterized protein	HYDIN;HYDIN	HYDIN	HYDIN, axonemal central pair apparatus protein [Source:VGNC Symbol;Acc:VGNC:49358]
ENSECAG00000012344	7.33087	5.90769	71.2166	7.77391e-06	4.30104e-05	F6RES3	Uncharacterized protein		PTPRU	protein tyrosine phosphatase, receptor type U [Source:NCBI gene;Acc:100070588]
ENSECAG00000012179	7.32393	6.53376	86.7007	3.2409e-06	2.22491e-05	B7X6D7	Regulator of G-protein signalling 2	Rgs2 RGS2	RGS2	regulator of G protein signaling 2 [Source:VGNC Symbol;Acc:VGNC:22348]
ENSECAG00000025065	7.32194	6.49266	178.99	1.1413e-07	2.21157e-06	F6QD89	Uncharacterized protein	COL12A1	COL12A1	collagen type XII alpha 1 chain [Source:VGNC Symbol;Acc:VGNC:16723]
ENSECAG00000016966	7.16734	5.12254	102.19	1.54079e-06	1.2907e-05	F7AYD8	Uncharacterized protein	VWA3B	VWA3B	von Willebrand factor A domain containing 3B [Source:VGNC Symbol;Acc:VGNC:24953]
ENSECAG00000008087	7.12752	6.27698	80.3791	4.54762e-06	2.8571e-05	F6V4A5	Uncharacterized protein	LOC100067745		stabilizer of axonemal microtubules 2 [Source:NCBI gene;Acc:100067745]
ENSECAG00000011486	7.08865	7.10456	60.6678	1.56402e-05	7.28451e-05	F6ZLV9	Uncharacterized protein	ATF3	ATF3	activating transcription factor 3 [Source:VGNC Symbol;Acc:VGNC:15611]
ENSECAG00000023844	7.08375	6.1493	80.982	4.39856e-06	2.78407e-05	F6R9F5;F6TKB9;F6YEL8	Uncharacterized protein;Uncharacterized protein;Uncharacterized protein	LAMA2;LAMA2;LAMA2	LAMA2	laminin subunit alpha 2 [Source:VGNC Symbol;Acc:VGNC:19563]
ENSECAG00000022438	7.06674	6.82399	965.07	3.28251e-11	1.26946e-07	F6VUW2	Uncharacterized protein	CTSS	CTSS	cathepsin S [Source:VGNC Symbol;Acc:VGNC:16955]
ENSECAG00000014232	7.05551	8.15236	336.737	5.57104e-09	4.395e-07	F6ZRL4	Uncharacterized protein	NR4A2	NR4A2	nuclear receptor subfamily 4 group A member 2 [Source:VGNC Symbol;Acc:VGNC:20872]
ENSECAG00000008535	7.01591	6.51094	208.18	5.58126e-08	1.47168e-06	F6XX18;F6Y358	Uncharacterized protein;Uncharacterized protein	DNAH10;DNAH10	DNAH10	dynein axonemal heavy chain 10 [Source:VGNC Symbol;Acc:VGNC:17236]
ENSECAG00000016661	6.99565	7.66086	62.0859	1.41529e-05	6.71888e-05	F6XN57	Uncharacterized protein	NR4A1	NR4A1	nuclear receptor subfamily 4 group A member 1 [Source:VGNC Symbol;Acc:VGNC:20871]
ENSECAG00000004471	6.95236	5.4646	61.4429	1.48051e-05	6.96831e-05	F6RC21	Uncharacterized protein	EIF4E3	EIF4E3	eukaryotic translation initiation factor 4E family member 3 [Source:VGNC Symbol;Acc:VGNC:56811]
ENSECAG00000021520	6.92834	6.09733	118.845	7.71446e-07	7.86874e-06	F6X5L1	Uncharacterized protein	SLC44A3	SLC44A3	solute carrier family 44 member 3 [Source:VGNC Symbol;Acc:VGNC:23220]
ENSECAG00000000681	6.87335	5.36107	85.4671	3.45617e-06	2.3259e-05	F7CBE0	Uncharacterized protein			acyl-coenzyme A thioesterase THEM4 [Source:NCBI gene;Acc:102147639]
ENSECAG00000009175	6.84579	5.43469	54.9321	2.39488e-05	0.000101815	F6PPV0;F6PPW6;F6PYU4	Uncharacterized protein;Uncharacterized protein;Uncharacterized protein	GABBR1;GABBR1;GABBR1	GABBR1	gamma-aminobutyric acid type B receptor subunit 1 [Source:VGNC Symbol;Acc:VGNC:56664]
ENSECAG00000012645	6.82412	5.66475	168.428	1.52008e-07	2.63925e-06	F6SVJ0	Uncharacterized protein	SPAG6	SPAG6	sperm associated antigen 6 [Source:VGNC Symbol;Acc:VGNC:23475]
ENSECAG00000020162	6.78288	5.26011	59.8811	1.65462e-05	7.57272e-05	F7E185	Uncharacterized protein	PRR5L	PRR5L	proline rich 5 like [Source:NCBI gene;Acc:100052234]
ENSECAG00000013468	6.76139	5.17007	51.4086	3.17251e-05	0.00012701	F7CNU9;F7D5J6	Uncharacterized protein;Uncharacterized protein	MYOM1;MYOM1	MYOM1	myomesin 1 [Source:VGNC Symbol;Acc:VGNC:20519]
ENSECAG00000024740	6.73994	6.76857	63.8974	1.24927e-05	6.12139e-05	F6RTH9;F6RTI8;F6RTJ6;F6RTL6;F6RTN7;F6RTP3;F6RUA6	Uncharacterized protein;Uncharacterized protein;Uncharacterized protein;Uncharacterized protein;Uncharacterized protein;Uncharacterized protein;Uncharacterized protein	COL1A2;COL1A2;COL1A2;COL1A2;COL1A2;COL1A2;COL1A2	COL1A2	collagen type I alpha 2 chain [Source:VGNC Symbol;Acc:VGNC:16731]
ENSECAG00000019664	6.73848	6.03105	563.225	4.58503e-10	1.77318e-07	F7CRE7;F7D809	Uncharacterized protein;Uncharacterized protein	HID1;HID1	HID1	HID1 domain containing [Source:VGNC Symbol;Acc:VGNC:18781]
ENSECAG00000015794	6.71044	8.28629	71.434	7.67028e-06	4.24979e-05	Q8HZM6	Annexin A1 (Annexin I) (Annexin-1) (Calpactin II) (Calpactin-2) (Lipocortin I)	ANXA1 ANX1	ANXA1	annexin A1 [Source:VGNC Symbol;Acc:VGNC:57172]
ENSECAG00000022187	6.70718	5.43932	94.7981	2.16682e-06	1.64417e-05	F6YP52	Uncharacterized protein	SSUH2
ENSECAG00000014422	6.70162	5.8466	184.428	9.90897e-08	2.03476e-06	F7C5H6;F7DSP6	Uncharacterized protein;Uncharacterized protein	OAS2;OAS2	OAS2	2'-5'-oligoadenylate synthetase 2 [Source:VGNC Symbol;Acc:VGNC:20998]
ENSECAG00000017353	6.68535	7.00193	131.952	4.75586e-07	5.65923e-06	F6RHE9;F6ZM96;F7A103	Uncharacterized protein;Uncharacterized protein;Uncharacterized protein	SYNE1;SYNE1;SYNE1	SYNE1	spectrin repeat containing nuclear envelope protein 1 [Source:VGNC Symbol;Acc:VGNC:23801]
ENSECAG00000010447	6.63558	5.34773	96.6527	1.98473e-06	1.54336e-05	F6PVG3;F6T0M8	Uncharacterized protein;Uncharacterized protein	EFEMP1;EFEMP1	EFEMP1	EGF containing fibulin extracellular matrix protein 1 [Source:VGNC Symbol;Acc:VGNC:17442]
ENSECAG00000004592	6.63267	4.82638	90.1431	2.72015e-06	1.9445e-05	F6QIN7	Dual specificity protein phosphatase (EC 3.1.3.16) (EC 3.1.3.48)	DUSP4	DUSP4	dual specificity phosphatase 4 [Source:VGNC Symbol;Acc:VGNC:17356]
ENSECAG00000015633	6.63063	7.02184	582.374	3.89479e-10	1.6736e-07	F6V9T8	Uncharacterized protein			dynein axonemal heavy chain 12 [Source:NCBI gene;Acc:100050892]
ENSECAG00000010662	6.62565	8.27771	170.697	1.42727e-07	2.54714e-06	F6R1I4	Uteroglobin	SCGB1A1	SCGB1A1	secretoglobin family 1A member 1 [Source:NCBI gene;Acc:100060053]
ENSECAG00000024403	6.62227	5.31267	70.4575	8.14915e-06	4.44925e-05	F6QRB4	Uncharacterized protein	DPYSL5	DPYSL5	dihydropyrimidinase like 5 [Source:VGNC Symbol;Acc:VGNC:17306]
ENSECAG00000009749	6.60412	6.5714	168.425	1.52021e-07	2.63925e-06	F6PR64	Uncharacterized protein	SLC35D2	SLC35D2	solute carrier family 35 member D2 [Source:VGNC Symbol;Acc:VGNC:23171]
ENSECAG00000000685	6.58472	9.80897	151.438	2.50332e-07	3.70856e-06	P30441	Beta-2-microglobulin	B2M	B2M	beta-2-microglobulin [Source:VGNC Symbol;Acc:VGNC:15722]
ENSECAG00000000500	6.41042	6.07875	64.3771	1.20929e-05	5.97284e-05	F7D3C1	Uncharacterized protein	IFI6	IFI6	interferon alpha inducible protein 6 [Source:VGNC Symbol;Acc:VGNC:18945]
ENSECAG00000007265	6.40735	5.1484	112.627	9.87703e-07	9.38051e-06	F7CK56	Uncharacterized protein	NEBL	NEBL	nebulette [Source:VGNC Symbol;Acc:VGNC:55383]
ENSECAG00000015071	6.34962	5.26764	264.034	1.79517e-08	7.77147e-07	F7CS30	Uncharacterized protein	PTRF	CAVIN1	caveolae associated protein 1 [Source:VGNC Symbol;Acc:VGNC:16088]
ENSECAG00000007010	6.33353	6.39133	70.7203	8.01682e-06	4.39824e-05	Q29482	Clusterin [Cleaved into: Clusterin beta chain; Clusterin alpha chain]	CLU	CLU	clusterin [Source:VGNC Symbol;Acc:VGNC:16642]
ENSECAG00000017513	6.32188	6.46864	197.404	7.18237e-08	1.68343e-06	F6PJW9	Uncharacterized protein	DTHD1	DTHD1	death domain containing 1 [Source:NCBI gene;Acc:100065254]
ENSECAG00000004698	6.29613	7.73605	551.422	5.08403e-10	1.79272e-07	F6PWC8	Uncharacterized protein		PTGR1	prostaglandin reductase 1 [Source:VGNC Symbol;Acc:VGNC:56893]
ENSECAG00000016360	6.2779	5.0518	72.5747	7.15307e-06	4.02023e-05	F6XDL3	Phosphodiesterase (EC 3.1.4.-)	PDE3A	PDE3A	phosphodiesterase 3A [Source:VGNC Symbol;Acc:VGNC:21243]
ENSECAG00000008411	6.25451	6.19022	403.963	2.30924e-09	3.18444e-07	F6R6L6	Uncharacterized protein	ADAM15	ADAM15	ADAM metallopeptidase domain 15 [Source:VGNC Symbol;Acc:VGNC:15048]
ENSECAG00000018916	6.25366	3.16574	31.3559	0.000235078	0.000659427	F6ZZM7	Uncharacterized protein	FILIP1	FILIP1	filamin A interacting protein 1 [Source:VGNC Symbol;Acc:VGNC:18043]
ENSECAG00000007305	6.2072	6.6016	284.846	1.24734e-08	6.3799e-07	F7DE63	Uncharacterized protein	TC2N	TC2N	tandem C2 domains, nuclear [Source:VGNC Symbol;Acc:VGNC:23938]
ENSECAG00000010910	6.19873	3.14062	28.769	0.0003268	0.000874834	F7DQA7	Uncharacterized protein			coiled-coil domain containing 78 [Source:NCBI gene;Acc:100067114]
ENSECAG00000020368	6.14272	4.66998	96.6329	1.98657e-06	1.54375e-05	F7BXI0	Uncharacterized protein	RBP1
ENSECAG00000024654	6.13945	5.29959	61.951	1.42868e-05	6.7683e-05	F6Q9S8	Tetraspanin	CD81		CD81 molecule [Source:NCBI gene;Acc:100060480]
ENSECAG00000017912	6.10318	5.08299	66.8272	1.02755e-05	5.28912e-05	F6PHP6	Hexosyltransferase (EC 2.4.1.-)	CSGALNACT1	CSGALNACT1	chondroitin sulfate N-acetylgalactosaminyltransferase 1 [Source:VGNC Symbol;Acc:VGNC:16900]
ENSECAG00000012083	6.08027	6.36708	67.7186	9.69707e-06	5.06399e-05	F7BJ55	Calcium-transporting ATPase (EC 3.6.3.8)	ATP2A3	ATP2A3	ATPase sarcoplasmic/endoplasmic reticulum Ca2+ transporting 3 [Source:VGNC Symbol;Acc:VGNC:15652]
ENSECAG00000018089	6.07674	4.92385	70.5633	8.09557e-06	4.42825e-05	F6QJQ6	Uncharacterized protein	ZC4H2	ZC4H2	zinc finger C4H2-type containing [Source:VGNC Symbol;Acc:VGNC:25173]
ENSECAG00000019109	6.05837	4.8442	84.4087	3.65468e-06	2.43687e-05	F7BNK3	Uncharacterized protein	MALL
ENSECAG00000018842	6.03491	6.52212	63.433	1.28949e-05	6.27019e-05	F7B1I8	Guanine nucleotide-binding protein subunit gamma	GNGT1	GNGT1	G protein subunit gamma transducin 1 [Source:VGNC Symbol;Acc:VGNC:18437]
ENSECAG00000012325	6.01635	5.55252	313.915	7.81501e-09	4.96357e-07	F6R1R4	Uncharacterized protein	VILL	VILL	villin like [Source:VGNC Symbol;Acc:VGNC:24905]
ENSECAG00000012453	6.00934	5.95627	802.145	8.13269e-11	1.29033e-07	F6RYW1	Uncharacterized protein	SLC5A3
ENSECAG00000015652	5.98748	7.50818	225.096	3.84847e-08	1.17192e-06	F6XHM8	Uncharacterized protein	ABCA2	ABCA2	ATP binding cassette subfamily A member 2 [Source:VGNC Symbol;Acc:VGNC:14901]
ENSECAG00000024797	5.97113	4.65796	122.491	6.71091e-07	7.14967e-06	F6R469	Phosphodiesterase (EC 3.1.4.-)	PDE3B	PDE3B	phosphodiesterase 3B [Source:VGNC Symbol;Acc:VGNC:21244]
ENSECAG00000006567	5.95436	4.99935	152.265	2.44034e-07	3.64058e-06	F7B4X1	Uncharacterized protein	SLITRK4	SLITRK4	SLIT and NTRK like family member 4 [Source:VGNC Symbol;Acc:VGNC:23303]
ENSECAG00000021429	5.94118	4.91962	95.9813	2.04844e-06	1.57468e-05	F6Z5L1	Uncharacterized protein	C1R	C1R	complement C1r [Source:VGNC Symbol;Acc:VGNC:15944]
ENSECAG00000020398	5.91306	4.4694	104.049	1.41925e-06	1.22516e-05	F6WDV3	Uncharacterized protein	STK33	STK33	serine/threonine kinase 33 [Source:VGNC Symbol;Acc:VGNC:23692]
ENSECAG00000019083	5.88842	6.27231	269.98	1.61336e-08	7.49637e-07	F7CG82;F7CH72	Uncharacterized protein;Uncharacterized protein	SORL1;SORL1	SORL1	sortilin related receptor 1 [Source:VGNC Symbol;Acc:VGNC:23452]
ENSECAG00000007508	5.85866	6.15295	496.466	8.47967e-10	1.96762e-07	F7CK32	Interferon regulatory factor	IRF2	IRF2	interferon regulatory factor 2 [Source:VGNC Symbol;Acc:VGNC:19131]
ENSECAG00000009343	5.8585	6.29712	245.804	2.52835e-08	9.03476e-07	F6YUT3;F7BR32	Uncharacterized protein;Uncharacterized protein	GALC;GALC	GALC	galactosylceramidase [Source:VGNC Symbol;Acc:VGNC:18217]
ENSECAG00000012040	5.85337	4.43416	39.2799	9.64762e-05	0.000313886	F6T6E1	Uncharacterized protein	ST6GALNAC6	ST6GALNAC6	ST6 N-acetylgalactosaminide alpha-2,6-sialyltransferase 6 [Source:VGNC Symbol;Acc:VGNC:23638]
ENSECAG00000004216	5.79566	7.36192	127.977	5.48021e-07	6.17895e-06	F7B5C4	Uncharacterized protein	VIM	VIM	vimentin [Source:VGNC Symbol;Acc:VGNC:55389]
ENSECAG00000014954	5.77639	6.31595	298.584	9.94553e-09	5.68414e-07	F6T784	Uncharacterized protein	DNAH5	DNAH5	dynein axonemal heavy chain 5 [Source:VGNC Symbol;Acc:VGNC:17239]
ENSECAG00000000502	5.77581	5.17586	382.92	2.99261e-09	3.50658e-07	F7D4A8	Uncharacterized protein			IQ motif containing K [Source:NCBI gene;Acc:100052174]
ENSECAG00000010535	5.7526	5.63124	198.858	6.93676e-08	1.65771e-06	F7DQB3	Uncharacterized protein	AK7	AK7	adenylate kinase 7 [Source:VGNC Symbol;Acc:VGNC:55267]
ENSECAG00000025070	5.74434	5.32036	129.285	5.22804e-07	6.00551e-06	F6QE51;F6QKI3	Uncharacterized protein;Uncharacterized protein	nan;nan
ENSECAG00000012920	5.69962	4.28841	46.1756	4.97322e-05	0.000182132	F6PHG1	Uncharacterized protein	TAPBPL	TAPBPL	TAP binding protein like [Source:VGNC Symbol;Acc:VGNC:23873]
ENSECAG00000021009	5.69217	7.44913	103.155	1.47619e-06	1.25051e-05	F6WH64	Uncharacterized protein	GUCY1B3	GUCY1B1	guanylate cyclase 1 soluble subunit beta 1 [Source:VGNC Symbol;Acc:VGNC:18661]
ENSECAG00000008619	5.67342	5.01022	236.012	3.07038e-08	1.02955e-06	F6UBJ6	Uncharacterized protein	IQCG	IQCG	IQ motif containing G [Source:VGNC Symbol;Acc:VGNC:19118]
ENSECAG00000009023	5.67269	5.03577	74.6729	6.30686e-06	3.64767e-05	F6YCU3	Uncharacterized protein	CFAP69	CFAP69	cilia and flagella associated protein 69 [Source:VGNC Symbol;Acc:VGNC:16459]
ENSECAG00000023296	5.65472	4.96962	41.4128	7.78421e-05	0.000262918	F6U627	Uncharacterized protein		PLPP1	phospholipid phosphatase 1 [Source:NCBI gene;Acc:100062257]
ENSECAG00000005447	5.63257	5.98627	64.5008	1.19924e-05	5.93581e-05	F7A9U3	Uncharacterized protein	GUCY1A3	GUCY1A1	guanylate cyclase 1 soluble subunit alpha 1 [Source:VGNC Symbol;Acc:VGNC:18660]
ENSECAG00000009637	5.62777	6.58497	232.645	3.28829e-08	1.06288e-06	F7BCB0	Uncharacterized protein	OCA2	OCA2	OCA2 melanosomal transmembrane protein [Source:VGNC Symbol;Acc:VGNC:49510]
ENSECAG00000012335	5.61855	5.10042	234.759	3.14936e-08	1.03692e-06	F6PMC8;F6T1K0	Phosphoinositide phospholipase C (EC 3.1.4.11);Phosphoinositide phospholipase C (EC 3.1.4.11)	PLCB4;PLCB4	PLCB4	phospholipase C beta 4 [Source:VGNC Symbol;Acc:VGNC:21538]
ENSECAG00000000139	5.59686	3.63042	57.131	2.02511e-05	8.88058e-05	F7CNM7	Uncharacterized protein	EFCAB12	EFCAB12	EF-hand calcium binding domain 12 [Source:VGNC Symbol;Acc:VGNC:17438]
ENSECAG00000025115	5.57769	5.9716	185.671	9.59918e-08	1.99587e-06	F6Q4I1;F6Q4K5	Uncharacterized protein;Uncharacterized protein	CC2D2A;CC2D2A	CC2D2A	coiled-coil and C2 domain containing 2A [Source:VGNC Symbol;Acc:VGNC:16103]
ENSECAG00000002490	5.57299	6.66148	92.4596	2.42591e-06	1.78925e-05	F7DZG1	Uncharacterized protein	RNF144B	RNF144B	ring finger protein 144B [Source:VGNC Symbol;Acc:VGNC:22441]
ENSECAG00000010741	5.57083	4.87094	41.9807	7.36318e-05	0.000251036	F7B726;F7B762	Pro-epidermal growth factor;Pro-epidermal growth factor	EGF;EGF	EGF	epidermal growth factor [Source:VGNC Symbol;Acc:VGNC:17456]
ENSECAG00000009768	5.57023	4.26706	51.7717	3.07959e-05	0.000123975	F6Z212	Uncharacterized protein	CXCL14
ENSECAG00000014880	5.55709	5.39824	36.4495	0.000130229	0.000403665	F7C446	Uncharacterized protein	CFAP45	CFAP45	cilia and flagella associated protein 45 [Source:VGNC Symbol;Acc:VGNC:16453]
ENSECAG00000007880	5.55655	7.79638	180.021	1.11079e-07	2.19547e-06	F6UX69	Uncharacterized protein	ABCA5	ABCA5	ATP binding cassette subfamily A member 5 [Source:VGNC Symbol;Acc:VGNC:14904]
ENSECAG00000024829	5.54454	4.67479	41.6132	7.63241e-05	0.000258619	F6R499	Uncharacterized protein	CCDC172	CCDC172	coiled-coil domain containing 172 [Source:VGNC Symbol;Acc:VGNC:16141]
ENSECAG00000026958	5.52623	4.35958	79.9815	4.64924e-06	2.90159e-05	F6QZW8	Uncharacterized protein	IRAK3	IRAK3	interleukin 1 receptor associated kinase 3 [Source:VGNC Symbol;Acc:VGNC:19127]
ENSECAG00000007686	5.51902	4.2459	75.7825	5.90815e-06	3.47951e-05	F7DLN0	Uncharacterized protein	RP1	RP1	lipoxygenase homology domain-containing protein 1 [Source:NCBI gene;Acc:106780977]
ENSECAG00000008985	5.50336	5.71855	166.837	1.58946e-07	2.71555e-06	F6XKZ3;F6YF36	Uncharacterized protein;Uncharacterized protein	NBEA;NBEA	NBEA	neurobeachin [Source:VGNC Symbol;Acc:VGNC:49496]
ENSECAG00000013693	5.48795	4.57562	82.8511	3.97237e-06	2.59794e-05	F6RVX8;F6SSG3;F6VUP8;F7A3F7;F7D939;F7D9C7	Uncharacterized protein;Uncharacterized protein;Uncharacterized protein;Uncharacterized protein;Uncharacterized protein;Uncharacterized protein	COL1A1;COL1A1;COL1A1;COL1A1;COL1A1;COL1A1	COL1A1	collagen type I alpha 1 chain [Source:VGNC Symbol;Acc:VGNC:16730]
ENSECAG00000010908	5.48468	4.61832	52.814	2.83048e-05	0.000115835	F7D098	Uncharacterized protein	CCDC30	CCDC30	coiled-coil domain containing 30 [Source:VGNC Symbol;Acc:VGNC:50675]
ENSECAG00000020301	5.48046	7.34415	325.43	6.56914e-09	4.82122e-07	F6TRZ6	Uncharacterized protein	KIAA1324	KIAA1324	KIAA1324 [Source:VGNC Symbol;Acc:VGNC:19377]
ENSECAG00000013078	5.46074	5.31311	72.1761	7.32891e-06	4.09192e-05	F7AU30	Uncharacterized protein	STXBP1	STXBP1	syntaxin binding protein 1 [Source:VGNC Symbol;Acc:VGNC:23736]
ENSECAG00000019023	5.45763	5.53857	60.6321	1.56799e-05	7.29718e-05	F6V676	Uncharacterized protein	ACOT9	ACOT9	acyl-CoA thioesterase 9 [Source:VGNC Symbol;Acc:VGNC:14992]
ENSECAG00000023416	5.44904	5.41743	58.4979	1.82972e-05	8.21215e-05	F6UIK6	Tissue factor (TF)	F3	F3	coagulation factor III, tissue factor [Source:VGNC Symbol;Acc:VGNC:50832]
ENSECAG00000013135	5.44077	5.57145	48.273	4.13277e-05	0.000156321	F7AGA5	Uncharacterized protein	PLS3	PLS3	plastin 3 [Source:VGNC Symbol;Acc:VGNC:21595]
ENSECAG00000019677	5.43118	5.37379	300.227	9.68647e-09	5.64736e-07	F7D9I5	Epoxide hydrolase (EC 3.3.2.9)	EPHX1	EPHX1	epoxide hydrolase 1 [Source:VGNC Symbol;Acc:VGNC:17626]
ENSECAG00000020078	5.4246	5.09443	235.639	3.09364e-08	1.03279e-06	F6TRP2;F6W3S3	Oxysterol-binding protein;Oxysterol-binding protein	OSBPL6;OSBPL6	OSBPL6	oxysterol binding protein like 6 [Source:VGNC Symbol;Acc:VGNC:21067]
ENSECAG00000018760	5.41952	4.45283	60.3365	1.60142e-05	7.42297e-05	F7BP37	Uncharacterized protein	CDR2L	CDR2L	cerebellar degeneration related protein 2 like [Source:VGNC Symbol;Acc:VGNC:16374]
ENSECAG00000008266	5.38797	4.90398	53.7407	2.62909e-05	0.000109289	F6VQA4	Uncharacterized protein	ENKUR	ENKUR	enkurin, TRPC channel interacting protein [Source:VGNC Symbol;Acc:VGNC:17582]
ENSECAG00000011439	5.38574	3.94295	131.009	4.91667e-07	5.78531e-06	F7BGM7	Uncharacterized protein	DHX58	DHX58	DExH-box helicase 58 [Source:VGNC Symbol;Acc:VGNC:51800]
ENSECAG00000026820	5.38123	8.4263	157.807	2.06406e-07	3.24048e-06	A0A1L1R2Y5	Uncharacterized protein	SELENOP	SELENOP	selenoprotein P [Source:VGNC Symbol;Acc:VGNC:22802]
ENSECAG00000020370	5.37457	2.72436	38.663	0.000102837	0.00033096	F7CPL3	Uncharacterized protein		CFAP77	cilia and flagella associated protein 77 [Source:NCBI gene;Acc:100069473]
ENSECAG00000012939	5.37023	4.23731	132.939	4.59413e-07	5.52915e-06	F6SUQ1	Uncharacterized protein	CBX7	CBX7	chromobox 7 [Source:VGNC Symbol;Acc:VGNC:56347]
ENSECAG00000004928	5.36266	3.85782	32.9256	0.000194464	0.000563621	F6SWN6	Uncharacterized protein	EXO5	EXO5	exonuclease 5 [Source:VGNC Symbol;Acc:VGNC:17717]
ENSECAG00000022653	5.35763	6.63222	74.3334	6.4353e-06	3.70349e-05	F6UT65;F6W3W7	Uncharacterized protein;Uncharacterized protein	ITGAV;ITGAV
ENSECAG00000008038	5.35459	4.16028	172.71	1.35062e-07	2.4408e-06	F6Q9I5	Uncharacterized protein	LOC100062728	TENM4	teneurin transmembrane protein 4 [Source:VGNC Symbol;Acc:VGNC:56793]
ENSECAG00000017135	5.34073	1.88897	9.12533	0.0129976	0.0214842	F6XSV3	Uncharacterized protein	ZC3H12D	ZC3H12D	zinc finger CCCH-type containing 12D [Source:VGNC Symbol;Acc:VGNC:55415]
ENSECAG00000010913	5.31771	5.26688	85.0139	3.53954e-06	2.3731e-05	F6RPN5	Uncharacterized protein	LOC100050706		saoe class I histocompatibility antigen, A alpha chain [Source:NCBI gene;Acc:100050706]
ENSECAG00000020179	5.28987	5.06386	46.2072	4.95908e-05	0.000181671	F7E0Y3	Uncharacterized protein	TMEM184B	TMEM184B	transmembrane protein 184B [Source:VGNC Symbol;Acc:VGNC:24233]
ENSECAG00000008618	5.28	3.70224	65.6427	1.11098e-05	5.60663e-05	F6UZK9	Uncharacterized protein	LCA5L	LCA5L	LCA5L, lebercilin like [Source:VGNC Symbol;Acc:VGNC:19605]
ENSECAG00000022875	5.2788	4.9779	336.589	5.58283e-09	4.395e-07	F6WE86	Uncharacterized protein	WIPF3	WIPF3	WAS/WASL interacting protein family member 3 [Source:VGNC Symbol;Acc:VGNC:57203]
ENSECAG00000009957	5.27807	4.35629	43.5664	6.32469e-05	0.000222096	F7B3P2	Uncharacterized protein	LRGUK	LRGUK	leucine rich repeats and guanylate kinase domain containing [Source:VGNC Symbol;Acc:VGNC:52404]
ENSECAG00000019065	5.26685	4.7931	57.8154	1.9243e-05	8.54025e-05	F6ZCT4	Uncharacterized protein	ABCG1	ABCG1	ATP binding cassette subfamily G member 1 [Source:NCBI gene;Acc:100058103]
ENSECAG00000019343	5.25315	7.23041	155.23	2.22966e-07	3.42629e-06	F7CKH3	Retinal dehydrogenase 1	ALDH1A1	ALDH1A1	aldehyde dehydrogenase 1 family member A1 [Source:VGNC Symbol;Acc:VGNC:15228]
ENSECAG00000010182	5.25197	4.9759	116.187	8.56086e-07	8.43412e-06	F6PQQ2	Uncharacterized protein	RGS22	RGS22	regulator of G protein signaling 22 [Source:VGNC Symbol;Acc:VGNC:22351]
ENSECAG00000010218	5.25051	4.83433	204.756	6.03861e-08	1.52234e-06	F6S9Q6	Uncharacterized protein	CFAP70	CFAP70	cilia and flagella associated protein 70 [Source:VGNC Symbol;Acc:VGNC:16460]
ENSECAG00000001514	5.24608	5.74503	252.288	2.23229e-08	8.40878e-07	F6U7X8	Uncharacterized protein	LOC100050797
ENSECAG00000011302	5.24259	4.20127	38.4426	0.000105231	0.000337728	F7ALI9;F7AQN7	Uncharacterized protein;Uncharacterized protein	nan;nan
ENSECAG00000011559	5.2368	5.9436	127.066	5.66454e-07	6.30565e-06	F7BF22	Uncharacterized protein	RHOBTB1	RHOBTB1	Rho related BTB domain containing 1 [Source:VGNC Symbol;Acc:VGNC:22372]
ENSECAG00000022610	5.23318	5.30639	263.735	1.80494e-08	7.78474e-07	F6TVN9	Uncharacterized protein	TAP1	TAP1	transporter 1, ATP binding cassette subfamily B member [Source:VGNC Symbol;Acc:VGNC:23871]
ENSECAG00000023170	5.20991	2.95715	32.6372	0.000201252	0.000579818	F7C8F8;F7CJM0	Signal transducer and activator of transcription;Signal transducer and activator of transcription	STAT4;STAT4	STAT4	signal transducer and activator of transcription 4 [Source:VGNC Symbol;Acc:VGNC:23666]
ENSECAG00000014638	5.20773	3.90975	93.8224	2.27066e-06	1.70464e-05	F7CBC6	Uncharacterized protein	TMTC2	TMTC2	transmembrane and tetratricopeptide repeat containing 2 [Source:VGNC Symbol;Acc:VGNC:24348]
ENSECAG00000024271	5.20318	5.58024	74.3167	6.44168e-06	3.70532e-05	F6YJX1	Uncharacterized protein	TEX9	TEX9	testis expressed 9 [Source:VGNC Symbol;Acc:VGNC:24026]
ENSECAG00000008852	5.17852	6.25731	342.988	5.09758e-09	4.3809e-07	F6QSK3	Uncharacterized protein	ABCA1	ABCA1	ATP binding cassette subfamily A member 1 [Source:VGNC Symbol;Acc:VGNC:14898]
ENSECAG00000009290	5.17444	3.84963	26.3439	0.000454674	0.00115962	F6XRP7	Uncharacterized protein	LRMP	LRMP	lymphoid restricted membrane protein [Source:VGNC Symbol;Acc:VGNC:56578]
ENSECAG00000014636	5.17002	5.68991	138.959	3.73941e-07	4.84972e-06	F7CXY7	Uncharacterized protein	WDR27	WDR27	WD repeat domain 27 [Source:VGNC Symbol;Acc:VGNC:49371]
ENSECAG00000021244	5.16888	5.17685	157.482	2.08414e-07	3.25879e-06	F6S597;F6S5U9	Uncharacterized protein;Uncharacterized protein	KIF27;KIF27	KIF27	kinesin family member 27 [Source:VGNC Symbol;Acc:VGNC:19414]
ENSECAG00000008353	5.14027	4.58724	133.77	4.46307e-07	5.39882e-06	F6V308	Uncharacterized protein	SPACA9	SPACA9	sperm acrosome associated 9 [Source:VGNC Symbol;Acc:VGNC:23473]
ENSECAG00000002212	5.13681	5.50348	122.181	6.78973e-07	7.21378e-06	F6VYT3	Uncharacterized protein		FOXO1	forkhead box O1 [Source:NCBI gene;Acc:100050481]
ENSECAG00000006609	5.11895	3.69671	17.7259	0.00183365	0.00386029	F7CGM0	Delta-like protein	JAG2	JAG2	jagged canonical Notch ligand 2 [Source:VGNC Symbol;Acc:VGNC:19210]
ENSECAG00000007848	5.10631	3.99504	51.2261	3.22049e-05	0.000128399	F6TLC2;F6UVL3	Uncharacterized protein;Uncharacterized protein	ITGA9;ITGA9	ITGA9	integrin subunit alpha 9 [Source:VGNC Symbol;Acc:VGNC:56829]
ENSECAG00000017665	5.09951	4.51256	225.121	3.84644e-08	1.17192e-06	F6QNF8	Uncharacterized protein	TP53INP1	TP53INP1	tumor protein p53 inducible nuclear protein 1 [Source:VGNC Symbol;Acc:VGNC:24423]
ENSECAG00000020143	5.09897	5.27349	402.543	2.34902e-09	3.18444e-07	F7BU17	Uncharacterized protein		HDGFL3	HDGF like 3 [Source:NCBI gene;Acc:100068061]
ENSECAG00000020868	5.09226	3.84484	46.5844	4.79432e-05	0.000176248	F6TRP9	Uncharacterized protein	SYNGAP1	SYNGAP1	synaptic Ras GTPase activating protein 1 [Source:VGNC Symbol;Acc:VGNC:23804]
ENSECAG00000017318	5.08952	6.09566	473.629	1.06636e-09	2.13308e-07	F6SZE5	Uncharacterized protein	RPGR		retinitis pigmentosa GTPase regulator [Source:NCBI gene;Acc:100055608]
ENSECAG00000010613	5.08876	5.08533	63.3469	1.29712e-05	6.30199e-05	F6Q2H5	Uncharacterized protein	KLF4	KLF4	Kruppel like factor 4 [Source:VGNC Symbol;Acc:VGNC:52400]
ENSECAG00000015140	5.06663	7.26822	73.0899	6.93324e-06	3.92591e-05	F6TN81	Uncharacterized protein	LIPG	LIPG	lipase G, endothelial type [Source:VGNC Symbol;Acc:VGNC:50947]
ENSECAG00000012984	5.06444	4.12298	219.285	4.35906e-08	1.27712e-06	F6PM55;F6T0S3	Uncharacterized protein;Uncharacterized protein	FSD1L;FSD1L	FSD1L	fibronectin type III and SPRY domain containing 1 like [Source:VGNC Symbol;Acc:VGNC:18142]
ENSECAG00000000863	5.05381	3.69139	64.611	1.19036e-05	5.90541e-05	F6XDC8	Uncharacterized protein		SULT1B1	sulfotransferase family cytosolic 1B member 1 [Source:NCBI gene;Acc:100066528]
ENSECAG00000015484	5.05043	4.79664	231.613	3.35879e-08	1.07946e-06	F6VBX5	Uncharacterized protein	ATP6V0D2	ATP6V0D2	ATPase H+ transporting V0 subunit d2 [Source:VGNC Symbol;Acc:VGNC:15673]
ENSECAG00000016428	5.04028	4.6221	141.655	3.41922e-07	4.56499e-06	F6W143	Uncharacterized protein
ENSECAG00000019795	5.03103	7.02396	456.294	1.27832e-09	2.18104e-07	F7E1S5	Uncharacterized protein	ARID5B	ARID5B	AT-rich interaction domain 5B [Source:VGNC Symbol;Acc:VGNC:15505]
ENSECAG00000005249	5.02764	3.48619	27.8513	0.00036934	0.000975212	F7A4V9	Uncharacterized protein	IQUB	IQUB	IQ motif and ubiquitin domain containing [Source:VGNC Symbol;Acc:VGNC:19124]
ENSECAG00000010856	5.02172	3.95559	148.915	2.70793e-07	3.91921e-06	F7CHM6	Uncharacterized protein	TSHZ2	TSHZ2	teashirt zinc finger homeobox 2 [Source:VGNC Symbol;Acc:VGNC:55265]
ENSECAG00000019432	5.0184	3.553	70.0007	8.38543e-06	4.54616e-05	F6UGN9	Uncharacterized protein	NLRX1	NLRX1	NLR family member X1 [Source:VGNC Symbol;Acc:VGNC:20771]
ENSECAG00000013422	5.01182	7.08981	185.367	9.67395e-08	2.00422e-06	F6TEU3;F6VFL4;F6VKI0	Uncharacterized protein;Uncharacterized protein;Uncharacterized protein	SLC12A2;SLC12A2;SLC12A2	SLC12A2	solute carrier family 12 member 2 [Source:VGNC Symbol;Acc:VGNC:23020]
ENSECAG00000000835	5.00859	4.79723	65.0076	1.15907e-05	5.78636e-05	F7DSM5	Uncharacterized protein	CCDC152	CCDC152	coiled-coil domain containing 152 [Source:VGNC Symbol;Acc:VGNC:16130]
ENSECAG00000024701	5.0063	7.01733	107.194	1.23878e-06	1.11241e-05	F6S9D5	Uncharacterized protein	AOX4	AOX4	aldehyde oxidase 4 [Source:NCBI gene;Acc:100067782]
ENSECAG00000001648	5.00482	5.17081	205.093	5.99157e-08	1.52234e-06	F6TMP3	Uncharacterized protein	ARMCX3	ARMCX3	armadillo repeat containing X-linked 3 [Source:VGNC Symbol;Acc:VGNC:55416]
ENSECAG00000016854	4.99303	3.80887	30.9594	0.000246904	0.00068662	F7AYT5	Uncharacterized protein	ACSL4	ACSL4	acyl-CoA synthetase long chain family member 4 [Source:VGNC Symbol;Acc:VGNC:15006]
ENSECAG00000014436	4.99297	6.66513	207.568	5.65982e-08	1.47895e-06	F7DFX1	Uncharacterized protein	ECT2L	ECT2L	epithelial cell transforming 2 like [Source:VGNC Symbol;Acc:VGNC:17413]
ENSECAG00000005563	4.98834	5.2625	109.848	1.1076e-06	1.02393e-05	F7CIP0	Uncharacterized protein	PRSS23	PRSS23	serine protease 23 [Source:VGNC Symbol;Acc:VGNC:21914]
ENSECAG00000024355	4.9831	5.20732	179.154	1.13638e-07	2.21157e-06	F6XFB9	Uncharacterized protein	ADCY9	ADCY9	adenylate cyclase 9 [Source:VGNC Symbol;Acc:VGNC:15093]
ENSECAG00000005794	4.96276	6.04139	318.352	7.30391e-09	4.96357e-07	F7B4Z2	Uncharacterized protein	MYRIP	MYRIP	myosin VIIA and Rab interacting protein [Source:VGNC Symbol;Acc:VGNC:20526]
ENSECAG00000022703	4.96257	4.71735	277.488	1.41437e-08	6.86592e-07	F6T5S3	Uncharacterized protein	LY5	LY5	lymphocyte antigen 75 [Source:NCBI gene;Acc:100060284]
ENSECAG00000000953	4.96103	4.99984	83.8301	3.76901e-06	2.49589e-05	F7AYK2	Uncharacterized protein	MMP2	MMP2	matrix metallopeptidase 2 [Source:VGNC Symbol;Acc:VGNC:20229]
ENSECAG00000024259	4.96089	6.33097	58.0645	1.88911e-05	8.41419e-05	F6YG75	MHC class II antigen	DQA Eqca-DQA1	DQA	Equus caballus MHC class II DQ-alpha chain (DQA), mRNA. [Source:RefSeq mRNA;Acc:NM_001128593]
ENSECAG00000000085	4.96081	9.04227	256.309	2.06959e-08	8.11194e-07	F7CP15	Uncharacterized protein	AGA	AGA	aspartylglucosaminidase [Source:VGNC Symbol;Acc:VGNC:15152]
ENSECAG00000020710	4.95852	4.87165	136.689	4.03712e-07	5.10781e-06	F6V1X1	Uncharacterized protein	DRC1	DRC1	dynein regulatory complex subunit 1 [Source:VGNC Symbol;Acc:VGNC:17313]
ENSECAG00000019881	4.94593	4.81581	159.699	1.95184e-07	3.12348e-06	F7E1F0	Poly [ADP-ribose] polymerase (PARP) (EC 2.4.2.30)	PARP10	PARP10A	poly(ADP-ribose) polymerase family member 10A [Source:VGNC Symbol;Acc:VGNC:56295]
ENSECAG00000017689	4.94339	7.47085	359.278	4.07362e-09	4.19683e-07	F6RSC0	Uncharacterized protein	ARHGEF28	ARHGEF28	Rho guanine nucleotide exchange factor 28 [Source:VGNC Symbol;Acc:VGNC:15490]
ENSECAG00000008111	4.94192	4.05538	91.9347	2.48908e-06	1.82774e-05	F6TL52	Uncharacterized protein	AK1	AK1	adenylate kinase 1 [Source:VGNC Symbol;Acc:VGNC:15194]
ENSECAG00000018258	4.94102	4.74512	88.0958	3.01656e-06	2.10705e-05	F7B694;F7B6A9	WD repeat-containing protein 35;WD repeat-containing protein 35	WDR35;WDR35	WDR35	WD repeat domain 35 [Source:VGNC Symbol;Acc:VGNC:24992]
ENSECAG00000019318	4.93489	5.23713	32.473	0.000205243	0.000589123	F7CG96	Uncharacterized protein
ENSECAG00000006646	4.92695	4.71578	28.5491	0.000336431	0.00089751	F7BL38	Uncharacterized protein			mucin 1, cell surface associated [Source:NCBI gene;Acc:100063415]
ENSECAG00000006827	4.92671	3.72236	78.4775	5.05918e-06	3.09255e-05	F7E2H5	Uncharacterized protein	SEMA6A	SEMA6A	semaphorin 6A [Source:VGNC Symbol;Acc:VGNC:55503]
ENSECAG00000012649	4.92649	3.33828	15.0101	0.00313737	0.00614549	F6QL08	Dimethylaniline monooxygenase [N-oxide-forming] (EC 1.14.13.8)	FMO3	FMO3	flavin containing monooxygenase 3 [Source:VGNC Symbol;Acc:VGNC:18077]
ENSECAG00000022003	4.90274	6.02529	475.986	1.04092e-09	2.13266e-07	F6VV97	Uncharacterized protein	ACSL5	ACSL5	acyl-CoA synthetase long chain family member 5 [Source:VGNC Symbol;Acc:VGNC:15007]
ENSECAG00000005083	4.89549	4.48169	170.615	1.43051e-07	2.54714e-06	F7ASE1;F7AWQ9	Uncharacterized protein;Uncharacterized protein	IL1RAP;IL1RAP	IL1RAP	interleukin 1 receptor accessory protein [Source:VGNC Symbol;Acc:VGNC:19010]
ENSECAG00000007734	4.89226	6.51718	104.454	1.39428e-06	1.20891e-05	F6V3A1;F6VB08;F6VBQ6	Uncharacterized protein;Uncharacterized protein;Uncharacterized protein	nan;nan;nan	SORBS2	sorbin and SH3 domain containing 2 [Source:VGNC Symbol;Acc:VGNC:23446]
ENSECAG00000019193	4.88549	4.22141	148.188	2.7705e-07	3.96342e-06	F7BT93;F7E1B4	Uncharacterized protein;Uncharacterized protein	NCAM1;NCAM1	NCAM1	neural cell adhesion molecule 1 [Source:VGNC Symbol;Acc:VGNC:20573]
ENSECAG00000012132	4.88508	4.67156	53.4922	2.68136e-05	0.000110827	F6T6A5	Uncharacterized protein	LOC100052508		2'-5'-oligoadenylate synthase-like protein 2 [Source:NCBI gene;Acc:100052508]
ENSECAG00000002707	4.8838	3.98159	60.8139	1.54785e-05	7.23118e-05	F6TX65	Uncharacterized protein		HOXB3	homeobox B3 [Source:VGNC Symbol;Acc:VGNC:18844]
ENSECAG00000012140	4.88351	5.66044	256.367	2.06731e-08	8.11194e-07	F6SYZ2	Serine/threonine-protein kinase receptor (EC 2.7.11.30)	BMPR1B	BMPR1B	bone morphogenetic protein receptor type 1B [Source:VGNC Symbol;Acc:VGNC:15852]
ENSECAG00000014961	4.88333	4.0494	62.8842	1.33905e-05	6.45703e-05	F7DMW2	Uncharacterized protein	DCDC2B	DCDC2B	doublecortin domain containing 2B [Source:VGNC Symbol;Acc:VGNC:17038]
ENSECAG00000019233	4.87928	5.44483	104.807	1.37298e-06	1.19679e-05	F7DYL0	Uncharacterized protein	ELMO1	ELMO1	engulfment and cell motility 1 [Source:VGNC Symbol;Acc:VGNC:17529]
ENSECAG00000015457	4.86997	3.17073	16.58	0.00228356	0.00465376	F6TTZ3	Uncharacterized protein	HORMAD2	HORMAD2	HORMA domain containing 2 [Source:VGNC Symbol;Acc:VGNC:50940]
ENSECAG00000021238	4.8641	5.85364	150.369	2.58764e-07	3.78585e-06	F6YQU0	Tyrosine-protein kinase receptor (EC 2.7.10.1)	IGF1R	IGF1R	insulin like growth factor 1 receptor [Source:VGNC Symbol;Acc:VGNC:18968]
ENSECAG00000005738	4.86339	5.2577	66.6196	1.04162e-05	5.35203e-05	F7AXA2	Elongation of very long chain fatty acids protein (EC 2.3.1.199) (Very-long-chain 3-oxoacyl-CoA synthase)	ELOVL2	ELOVL2	ELOVL fatty acid elongase 2 [Source:VGNC Symbol;Acc:VGNC:56662]
ENSECAG00000020544	4.85867	4.85123	253.873	2.16636e-08	8.32255e-07	F6UW52	Uncharacterized protein	GLIS3	GLIS3	GLIS family zinc finger 3 [Source:VGNC Symbol;Acc:VGNC:18379]
ENSECAG00000016820	4.8574	3.90924	221.316	4.17181e-08	1.24425e-06	F6YH74	Uncharacterized protein		KANK2	KN motif and ankyrin repeat domains 2 [Source:NCBI gene;Acc:100629179]
ENSECAG00000015655	4.8522	3.98883	167.911	1.54221e-07	2.66276e-06	F6UL46	Uncharacterized protein	ZNF462	ZNF462	zinc finger protein 462 [Source:VGNC Symbol;Acc:VGNC:25326]
ENSECAG00000002905	4.84171	5.06089	101.022	1.62356e-06	1.33689e-05	F6WJS2	Uncharacterized protein	HDAC11	HDAC11	histone deacetylase 11 [Source:VGNC Symbol;Acc:VGNC:50593]
ENSECAG00000002716	4.83969	5.36657	245.444	2.54616e-08	9.06152e-07	F6Y3R8	Uncharacterized protein	KDM7A	KDM7A	lysine demethylase 7A [Source:VGNC Symbol;Acc:VGNC:19342]
ENSECAG00000009686	4.83518	3.94847	89.1223	2.86333e-06	2.0244e-05	F6Z1C6	Uncharacterized protein	DTX3L	DTX3L	deltex E3 ubiquitin ligase 3L [Source:VGNC Symbol;Acc:VGNC:57083]
ENSECAG00000010313	4.83515	3.60305	72.1422	7.34408e-06	4.09841e-05	F6SGH9	Uncharacterized protein	HKR1	HKR1	HKR1, GLI-Kruppel zinc finger family member [Source:HGNC Symbol;Acc:HGNC:4928]
ENSECAG00000024054	4.82662	5.32399	240.484	2.80707e-08	9.72341e-07	F6WRN1	Uncharacterized protein	SLC18A2	SLC18A2	solute carrier family 18 member A2 [Source:VGNC Symbol;Acc:VGNC:23056]
ENSECAG00000020093	4.82131	7.10319	168.844	1.50254e-07	2.62814e-06	F7DBN8	Uncharacterized protein	NPR3	NPR3	natriuretic peptide receptor 3 [Source:VGNC Symbol;Acc:VGNC:49504]
ENSECAG00000009634	4.82035	3.85813	21.3107	0.000977676	0.00225462	F6X905	Uncharacterized protein	IL17RC	IL17RC	interleukin 17 receptor C [Source:VGNC Symbol;Acc:VGNC:19004]
ENSECAG00000023411	4.81622	5.63113	228.581	3.57671e-08	1.12913e-06	F6XLL6;F6XLQ0;F6XRV0;F6XRX6	Uncharacterized protein;Uncharacterized protein;Uncharacterized protein;Uncharacterized protein	nan;nan;nan;nan	CDH23	cadherin related 23 [Source:NCBI gene;Acc:100146534]
ENSECAG00000021169	4.81048	4.36269	76.3947	5.70114e-06	3.39726e-05	F6QYA6	Uncharacterized protein	ANKRD6	ANKRD6	ankyrin repeat domain 6 [Source:VGNC Symbol;Acc:VGNC:50993]
ENSECAG00000013131	4.80722	4.48747	175.86	1.24036e-07	2.34375e-06	F6ZW99	Uncharacterized protein	PECR	PECR	peroxisomal trans-2-enoyl-CoA reductase [Source:VGNC Symbol;Acc:VGNC:21302]
ENSECAG00000016034	4.80286	3.91564	107.114	1.24298e-06	1.1136e-05	F6V9C9	Uncharacterized protein	CASP7	CASP7	caspase 7 [Source:VGNC Symbol;Acc:VGNC:16070]
ENSECAG00000020419	4.80025	4.15632	90.2293	2.70845e-06	1.93972e-05	F7DZ70	Uncharacterized protein	RAB3D	RAB3D	RAB3D, member RAS oncogene family [Source:VGNC Symbol;Acc:VGNC:22120]
ENSECAG00000012507	4.79844	4.28425	102.807	1.49908e-06	1.26031e-05	F6SYI2	Uncharacterized protein	CRYAB	CRYAB	crystallin alpha B [Source:VGNC Symbol;Acc:VGNC:16882]
ENSECAG00000011259	4.79496	3.70812	71.2936	7.73702e-06	4.28267e-05	F6ZGV8	Uncharacterized protein	ERICH2	ERICH2	glutamate rich 2 [Source:VGNC Symbol;Acc:VGNC:17665]
ENSECAG00000018672	4.7946	0.884467	6.27371	0.0313776	0.0469249	F7A1F4	Uncharacterized protein	LINC01420
ENSECAG00000016688	4.78883	4.99294	45.4806	5.29606e-05	0.000191895	F6WJJ3;F6YX31	Uncharacterized protein;Uncharacterized protein	TGFB2;TGFB2	TGFB2	transforming growth factor beta 2 [Source:VGNC Symbol;Acc:VGNC:24053]
ENSECAG00000007066	4.78136	6.11788	534.334	5.92743e-10	1.79272e-07	F7BVI6	Uncharacterized protein	RASSF4	RASSF4	Ras association domain family member 4 [Source:VGNC Symbol;Acc:VGNC:22211]
ENSECAG00000014800	4.76816	3.47716	132.114	4.72884e-07	5.63864e-06	F7DMN2;F7DNE2	Uncharacterized protein;Uncharacterized protein	MAP3K14;MAP3K14	MAP3K14	mitogen-activated protein kinase kinase kinase 14 [Source:VGNC Symbol;Acc:VGNC:19933]
ENSECAG00000009794	4.75216	6.53265	178.537	1.15503e-07	2.22551e-06	F6ZPI6	Uncharacterized protein			membrane cofactor protein [Source:NCBI gene;Acc:100057176]
ENSECAG00000007907	4.74475	4.79753	115.79	8.69694e-07	8.51492e-06	F6TZ61	Aldehyde dehydrogenase	ALDH3B1	ALDH3B1	aldehyde dehydrogenase 3 family member B1 [Source:VGNC Symbol;Acc:VGNC:57329]
ENSECAG00000020432	4.7438	6.67701	210.37	5.31044e-08	1.42951e-06	F6UFH2	Uncharacterized protein	CPD	CPD	carboxypeptidase D [Source:VGNC Symbol;Acc:VGNC:16814]
ENSECAG00000014439	4.73703	2.9559	42.0128	7.34023e-05	0.000250548	F7CCV6	Uncharacterized protein	LOC100061485		EF-hand calcium-binding domain-containing protein 1 [Source:NCBI gene;Acc:100061485]
ENSECAG00000018133	4.73416	3.52008	24.2703	0.000614418	0.00150162	F6QC17	Uncharacterized protein	C10orf54	VSIR	V-set immunoregulatory receptor [Source:VGNC Symbol;Acc:VGNC:49430]
ENSECAG00000010052	4.73169	2.96233	52.7482	2.84548e-05	0.000116326	F6ZWZ3	Uncharacterized protein	FLNC	FLNC	filamin C [Source:VGNC Symbol;Acc:VGNC:18062]
ENSECAG00000009296	4.72938	4.6602	58.5562	1.82191e-05	8.18658e-05	F6XB32	Uncharacterized protein	DCHS1	DCHS1	dachsous cadherin-related 1 [Source:VGNC Symbol;Acc:VGNC:17039]
ENSECAG00000021312	4.72909	5.24346	119.02	7.6624e-07	7.83412e-06	F6WFS9	Uncharacterized protein	ABHD14A	ABHD14A	abhydrolase domain containing 14A [Source:VGNC Symbol;Acc:VGNC:14939]
ENSECAG00000008317	4.72455	8.75913	304.577	9.0385e-09	5.37768e-07	F6XRM7;F6XRN7	Uncharacterized protein;Uncharacterized protein	NF1;NF1	NF1	neurofibromin 1 [Source:VGNC Symbol;Acc:VGNC:20698]
ENSECAG00000020155	4.71864	4.698	67.2203	1.00155e-05	5.19443e-05	F7C9C6	Uncharacterized protein	SGCE	SGCE	sarcoglycan epsilon [Source:VGNC Symbol;Acc:VGNC:22914]
ENSECAG00000023066	4.71809	8.22158	496.741	8.45687e-10	1.96762e-07	F6V1V8	Uncharacterized protein	CD109	CD109	CD109 molecule [Source:VGNC Symbol;Acc:VGNC:16244]
ENSECAG00000014841	4.7168	3.7181	49.3352	3.77268e-05	0.000145153	F7DMT2	Uncharacterized protein	LOC100072143		centrin-4 [Source:NCBI gene;Acc:100072143]
ENSECAG00000012161	4.69357	5.76236	408.7	2.18232e-09	3.08771e-07	F6WF89	Uncharacterized protein	ZNF711	ZNF711	zinc finger protein 711 [Source:VGNC Symbol;Acc:VGNC:25379]
ENSECAG00000004874	4.68932	6.12913	151.103	2.52938e-07	3.72945e-06	F6SX94	Uncharacterized protein	EPM2AIP1	EPM2AIP1	EPM2A interacting protein 1 [Source:VGNC Symbol;Acc:VGNC:17630]
ENSECAG00000009458	4.68783	7.15555	148.722	2.72436e-07	3.93135e-06	F6YW65	Poly [ADP-ribose] polymerase (PARP) (EC 2.4.2.30)	PARP4	PARP4	poly(ADP-ribose) polymerase family member 4 [Source:NCBI gene;Acc:100053202]
ENSECAG00000010517	4.68626	2.51592	21.2747	0.000983485	0.00226487	F6QDK4	Uncharacterized protein	PRRG1	PRRG1	proline rich and Gla domain 1 [Source:VGNC Symbol;Acc:VGNC:21909]
ENSECAG00000022605	4.68567	3.41326	71.7732	7.51193e-06	4.17602e-05	F6ZJJ2	Uncharacterized protein	FAM179A	TOGARAM2	TOG array regulator of axonemal microtubules 2 [Source:VGNC Symbol;Acc:VGNC:24406]
ENSECAG00000016904	4.6802	3.79315	70.7106	8.02167e-06	4.39824e-05	F6XC34	Uncharacterized protein	CCDC103	CCDC103	coiled-coil domain containing 103 [Source:VGNC Symbol;Acc:VGNC:51391]
ENSECAG00000010085	4.6765	5.21608	43.2015	6.54722e-05	0.000227974	F6RUP0	Uncharacterized protein	PRDX4	PRDX4	peroxiredoxin 4 [Source:VGNC Symbol;Acc:VGNC:21820]
ENSECAG00000011099	4.67597	3.4975	99.7569	1.71936e-06	1.3979e-05	F7BA56	Uncharacterized protein	VAV3	VAV3	vav guanine nucleotide exchange factor 3 [Source:VGNC Symbol;Acc:VGNC:50906]
ENSECAG00000011436	4.66648	4.88417	174.674	1.28053e-07	2.38111e-06	F7ATN6	Uncharacterized protein	MAK	MAK	male germ cell associated kinase [Source:VGNC Symbol;Acc:VGNC:19898]
ENSECAG00000000696	4.66571	4.94894	147.271	2.85202e-07	4.03527e-06	F7C0R0;F7C0T0;F7C5I4	Uncharacterized protein;Uncharacterized protein;Uncharacterized protein	nan;nan;nan		radial spoke head 9 homolog [Source:NCBI gene;Acc:100067560]
ENSECAG00000013390	4.65748	5.78186	290.607	1.13289e-08	6.14196e-07	F7BJD0	Uncharacterized protein	ZMAT1	ZMAT1	zinc finger matrin-type 1 [Source:VGNC Symbol;Acc:VGNC:25242]
ENSECAG00000024232	4.65279	7.59532	163.762	1.73467e-07	2.89085e-06	F6YA47	Uncharacterized protein	A2ML1	A2ML1	alpha-2-macroglobulin like 1 [Source:VGNC Symbol;Acc:VGNC:14882]
ENSECAG00000007211	4.65123	3.56518	109.373	1.12979e-06	1.03761e-05	F7CGY1	Uncharacterized protein	KIAA1671	KIAA1671	KIAA1671 [Source:VGNC Symbol;Acc:VGNC:19387]
ENSECAG00000008799	4.65039	4.93847	143.478	3.22142e-07	4.38672e-06	F6RYF9	Uncharacterized protein	ENPP4	ENPP4	ectonucleotide pyrophosphatase/phosphodiesterase 4 [Source:VGNC Symbol;Acc:VGNC:50478]
ENSECAG00000011715	4.64918	2.9676	76.2834	5.73812e-06	3.41228e-05	F7ATP4	Uncharacterized protein
ENSECAG00000019735	4.64743	3.77769	90.0833	2.7283e-06	1.94792e-05	F7E219	Uncharacterized protein	LRRC34	LRRC34	leucine rich repeat containing 34 [Source:VGNC Symbol;Acc:VGNC:19777]
ENSECAG00000007910	4.64107	4.82908	54.0386	2.56803e-05	0.000107488	F6W815	Uncharacterized protein	RNF141	RNF141	ring finger protein 141 [Source:VGNC Symbol;Acc:VGNC:22439]
ENSECAG00000015552	4.63985	4.51991	105.353	1.34081e-06	1.17866e-05	F6U0M2	Uncharacterized protein	GDPD1	GDPD1	glycerophosphodiester phosphodiesterase domain containing 1 [Source:VGNC Symbol;Acc:VGNC:18296]
ENSECAG00000016117	4.63827	4.2455	135.307	4.23245e-07	5.20315e-06	F6TNJ7	Uncharacterized protein	ASB13	ASB13	ankyrin repeat and SOCS box containing 13 [Source:VGNC Symbol;Acc:VGNC:15565]
ENSECAG00000013267	4.62901	7.05058	204.819	6.02973e-08	1.52234e-06	F6TDZ1;F6TEN5;F6TFD5;F6U9C3;F6UXG0;F6VM10	Uncharacterized protein;Uncharacterized protein;Uncharacterized protein;Uncharacterized protein;Uncharacterized protein;Uncharacterized protein	RYR3;RYR3;RYR3;RYR3;RYR3;RYR3	RYR3	ryanodine receptor 3 [Source:VGNC Symbol;Acc:VGNC:22644]
ENSECAG00000011871	4.62181	3.54343	117.702	8.06553e-07	8.08784e-06	F6TEZ8	Uncharacterized protein	DNER	DNER	delta/notch like EGF repeat containing [Source:VGNC Symbol;Acc:VGNC:17251]
ENSECAG00000022601	4.62137	4.63949	150.719	2.55967e-07	3.76392e-06	F6U266	Uncharacterized protein	PARP12	PARP12	poly(ADP-ribose) polymerase family member 12 [Source:VGNC Symbol;Acc:VGNC:56040]
ENSECAG00000015005	4.62095	3.75816	28.1087	0.00035677	0.000945682	F7CWF2	Uncharacterized protein	GSDMD	GSDMD	gasdermin D [Source:VGNC Symbol;Acc:VGNC:18618]
ENSECAG00000008204	4.61046	7.04537	253.574	2.17861e-08	8.34109e-07	F6T4E1	Uncharacterized protein		LAMB3	laminin subunit beta 3 [Source:NCBI gene;Acc:100056564]
ENSECAG00000022642	4.60397	3.00668	80.2983	4.56806e-06	2.86324e-05	F7BRX5	Uncharacterized protein	BORCS8-MEF2B		myocyte-specific enhancer factor 2B [Source:NCBI gene;Acc:100071129]
ENSECAG00000009629	4.60174	5.8526	163.089	1.76857e-07	2.9271e-06	F6Z0F8	Uncharacterized protein	LTBP3	LTBP3	latent transforming growth factor beta binding protein 3 [Source:VGNC Symbol;Acc:VGNC:19833]
ENSECAG00000013035	4.5984	7.347	254.926	2.12387e-08	8.18764e-07	F7ALR7;F7B912;F7BDR8;F7BIY1	Uncharacterized protein;Uncharacterized protein;Uncharacterized protein;Uncharacterized protein	ENPP1;ENPP1;ENPP1;ENPP1	ENPP1	ectonucleotide pyrophosphatase/phosphodiesterase 1 [Source:VGNC Symbol;Acc:VGNC:17591]
ENSECAG00000017205	4.59489	6.51675	168.719	1.50778e-07	2.63057e-06	F6Z7F8	Uncharacterized protein	CCPG1	CCPG1	cell cycle progression 1 [Source:VGNC Symbol;Acc:VGNC:16225]
ENSECAG00000018078	4.59207	3.49428	31.4367	0.00023275	0.000654001	F6RRK0	Uncharacterized protein	PPP1R36	PPP1R36	protein phosphatase 1 regulatory subunit 36 [Source:VGNC Symbol;Acc:VGNC:21767]
ENSECAG00000006057	4.59067	3.24573	18.6634	0.00154321	0.00332608	F7B0Y9	Uncharacterized protein	ODAM	ODAM	odontogenic, ameloblast associated [Source:VGNC Symbol;Acc:VGNC:21005]
ENSECAG00000013978	4.58151	3.45528	33.092	0.000190674	0.000554298	F7A293	Uncharacterized protein	SOX5	SOX5	SRY-box 5 [Source:VGNC Symbol;Acc:VGNC:23462]
ENSECAG00000017776	4.57468	5.47907	279.009	1.37774e-08	6.76196e-07	F7A142	Uncharacterized protein	PITPNM1	PITPNM1	phosphatidylinositol transfer protein membrane associated 1 [Source:VGNC Symbol;Acc:VGNC:21476]
ENSECAG00000021066	4.57266	6.36845	168.808	1.50404e-07	2.62814e-06	F6URN2	Uncharacterized protein	KLHL24	KLHL24	kelch like family member 24 [Source:VGNC Symbol;Acc:VGNC:19469]
ENSECAG00000007650	4.55951	3.68167	53.268	2.72959e-05	0.00011234	F6QAL5	Uncharacterized protein	EPHA2	EPHA2	EPH receptor A2 [Source:VGNC Symbol;Acc:VGNC:17617]
ENSECAG00000012330	4.55057	7.29304	255.435	2.10369e-08	8.16287e-07	F6RNW9	Uncharacterized protein	LRRC31	LRRC31	leucine rich repeat containing 31 [Source:VGNC Symbol;Acc:VGNC:19776]
ENSECAG00000022893	4.54876	5.03716	45.5895	5.24386e-05	0.00019048	F6VHV0	Alpha-mannosidase (EC 3.2.1.-)	MAN2A1	MAN2A1	mannosidase alpha class 2A member 1 [Source:VGNC Symbol;Acc:VGNC:19909]
ENSECAG00000002810	4.54106	3.19854	22.1916	0.000847475	0.00199319	F6VU66	Uncharacterized protein	L1CAM	L1CAM	L1 cell adhesion molecule [Source:VGNC Symbol;Acc:VGNC:19557]
ENSECAG00000021184	4.53966	2.23761	22.0862	0.000861901	0.00202261	F6T7Q5	Uncharacterized protein	LAT	LAT	linker for activation of T cells [Source:VGNC Symbol;Acc:VGNC:19595]
ENSECAG00000017104	4.53876	7.47498	81.1785	4.35126e-06	2.76318e-05	F6XYX6	Uncharacterized protein	ERRFI1	ERRFI1	ERBB receptor feedback inhibitor 1 [Source:VGNC Symbol;Acc:VGNC:17677]
ENSECAG00000010036	4.5369	3.24557	30.3412	0.000266806	0.000734921	F6RMZ8	Uncharacterized protein	SLC15A3	SLC15A3	solute carrier family 15 member 3 [Source:VGNC Symbol;Acc:VGNC:23034]
ENSECAG00000017157	4.53664	7.6844	93.4384	2.31316e-06	1.72255e-05	F6WXQ8	Uncharacterized protein	IER3	IER3	immediate early response 3 [Source:VGNC Symbol;Acc:VGNC:18942]
ENSECAG00000015820	4.5255	3.29661	156.609	2.13914e-07	3.32684e-06	F6VR68;F6VYN9	Uncharacterized protein;Uncharacterized protein	KLF11;KLF11	KLF11	Kruppel like factor 11 [Source:VGNC Symbol;Acc:VGNC:19441]
ENSECAG00000017269	4.51469	4.3489	99.4073	1.74702e-06	1.41149e-05	F7AZ81	Uncharacterized protein	TNFRSF21	TNFRSF21	TNF receptor superfamily member 21 [Source:VGNC Symbol;Acc:VGNC:24371]
ENSECAG00000024161	4.51047	4.60057	261.498	1.88012e-08	7.9033e-07	F6YQ83	Uncharacterized protein	LRRK1	LRRK1	leucine rich repeat kinase 1 [Source:VGNC Symbol;Acc:VGNC:19800]
ENSECAG00000018131	4.51023	5.85231	206.858	5.75269e-08	1.49312e-06	F7DL35	Uncharacterized protein	CTNNAL1	CTNNAL1	catenin alpha like 1 [Source:VGNC Symbol;Acc:VGNC:16938]
ENSECAG00000007849	4.5064	5.39905	170.82	1.42245e-07	2.54509e-06				FAM84A	family with sequence similarity 84 member A [Source:NCBI gene;Acc:106780840]
ENSECAG00000012331	4.50389	4.79905	66.8332	1.02716e-05	5.28912e-05	F6RXX0;F6SSB5	Uncharacterized protein;Uncharacterized protein	PARP9;PARP9	PARP9	poly(ADP-ribose) polymerase family member 9 [Source:VGNC Symbol;Acc:VGNC:57096]
ENSECAG00000015360	4.49426	6.63845	323.991	6.7111e-09	4.82122e-07	F6XD72	Uncharacterized protein	IFT122	IFT122	intraflagellar transport 122 [Source:VGNC Symbol;Acc:VGNC:18958]
ENSECAG00000003761	4.4845	5.49297	382.426	3.01136e-09	3.50658e-07	F6WWQ3	Uncharacterized protein	ZNF516	ZNF516	zinc finger protein 516 [Source:NCBI gene;Acc:100062761]
ENSECAG00000008009	4.48126	4.36512	120.298	7.29414e-07	7.56946e-06	F6W0N6	Uncharacterized protein	C11orf16	C7H11orf16	chromosome 7 C11orf16 homolog [Source:VGNC Symbol;Acc:VGNC:55807]
ENSECAG00000019503	4.4739	5.14114	204.682	6.04897e-08	1.52234e-06	F7DJ50	Kinesin-like protein	KIF12	KIF12	kinesin family member 12 [Source:VGNC Symbol;Acc:VGNC:56887]
ENSECAG00000025126	4.47339	4.61215	40.6777	8.373e-05	0.000278908	F6Q4E8	Uncharacterized protein		FHAD1	forkhead associated phosphopeptide binding domain 1 [Source:NCBI gene;Acc:100054520]
ENSECAG00000015181	4.4626	2.79846	27.1477	0.000406526	0.00105575	F7DR81	Uncharacterized protein	NFKBID		NFKB inhibitor delta [Source:NCBI gene;Acc:100060084]
ENSECAG00000023875	4.45944	4.84308	113.584	9.50062e-07	9.13784e-06	F6WTA2	Uncharacterized protein	WDR78	WDR78	WD repeat domain 78 [Source:VGNC Symbol;Acc:VGNC:25019]
ENSECAG00000009322	4.45911	2.74161	30.2456	0.000270052	0.000741951	F6YC53	Uncharacterized protein		TSPYL5	TSPY like 5 [Source:VGNC Symbol;Acc:VGNC:56320]
ENSECAG00000002359	4.45766	3.41067	35.5945	0.000143112	0.00043683	F6UHE4;F6UHV3;F6V6Q7	Uncharacterized protein;Uncharacterized protein;Uncharacterized protein	GRIK1;GRIK1;GRIK1	GRIK1	glutamate ionotropic receptor kainate type subunit 1 [Source:VGNC Symbol;Acc:VGNC:18585]
ENSECAG00000015622	4.45438	3.7263	112.936	9.75349e-07	9.31813e-06	F6VCF9	Uncharacterized protein	CDHR4	CDHR4	cadherin related family member 4 [Source:VGNC Symbol;Acc:VGNC:16336]
ENSECAG00000018028	4.4528	4.86879	72.5366	7.16964e-06	4.02624e-05	F6PP31	Toll-like receptor	TLR2	TLR2	toll like receptor 2 [Source:VGNC Symbol;Acc:VGNC:50779]
ENSECAG00000020002	4.45239	3.89267	158.303	2.0339e-07	3.20616e-06	F7CKU6	Uncharacterized protein	DCDC1
ENSECAG00000011334	4.45214	6.70691	236.76	3.02434e-08	1.01706e-06	F7B753	Uncharacterized protein	SALL1	SALL1	spalt like transcription factor 1 [Source:VGNC Symbol;Acc:VGNC:22669]
ENSECAG00000007020	4.45162	6.60805	204.799	6.03261e-08	1.52234e-06	F7DJ97	Uncharacterized protein	C14orf28	C1H14orf28	chromosome 1 C14orf28 homolog [Source:VGNC Symbol;Acc:VGNC:49194]
ENSECAG00000007337	4.43636	5.36059	225.884	3.78494e-08	1.1648e-06	F6W026	Phosphodiesterase (EC 3.1.4.-)	PDE8A	PDE8A	phosphodiesterase 8A [Source:VGNC Symbol;Acc:VGNC:21256]
ENSECAG00000006453	4.42918	3.5099	55.1336	2.35779e-05	0.000100496	F6ZDJ8	Uncharacterized protein	NAB2	NAB2	NGFI-A binding protein 2 [Source:VGNC Symbol;Acc:VGNC:20539]
ENSECAG00000021011	4.42804	8.5434	313.443	7.8719e-09	4.96357e-07	F6XKR3;F6XL78	Uncharacterized protein;Uncharacterized protein	APP;APP	APP	amyloid beta precursor protein [Source:VGNC Symbol;Acc:VGNC:15428]
ENSECAG00000019779	4.42772	3.71705	30.7609	0.000253093	0.000701144	F6ZPK2;F7CMJ3	Uncharacterized protein;Uncharacterized protein	KCNS3;KCNS3	KCNS3	potassium voltage-gated channel modifier subfamily S member 3 [Source:VGNC Symbol;Acc:VGNC:19312]
ENSECAG00000006583	4.42506	3.26113	49.9751	3.57392e-05	0.000139377	F7B020	Uncharacterized protein	DGAT2L6	DGAT2L6	diacylglycerol O-acyltransferase 2 like 6 [Source:VGNC Symbol;Acc:VGNC:17145]
ENSECAG00000002142	4.42448	3.94298	67.3369	9.93988e-06	5.16447e-05	F6W1J1	Uncharacterized protein	TRIP6	TRIP6	thyroid hormone receptor interactor 6 [Source:VGNC Symbol;Acc:VGNC:51256]
ENSECAG00000007979	4.41603	3.03176	30.4454	0.000263319	0.000726003	F6USP9	Plasminogen (EC 3.4.21.7)	PLG		plasminogen [Source:NCBI gene;Acc:100050531]
ENSECAG00000009968	4.41568	3.71758	143.6	3.20865e-07	4.37447e-06	F6RN17	Uncharacterized protein	SH3PXD2B	SH3PXD2B	SH3 and PX domains 2B [Source:VGNC Symbol;Acc:VGNC:22946]
ENSECAG00000005690	4.40287	6.41512	194.816	7.64593e-08	1.75034e-06	F7ARU1	Uncharacterized protein	ETFBKMT	ETFBKMT	electron transfer flavoprotein subunit beta lysine methyltransferase [Source:VGNC Symbol;Acc:VGNC:17695]
ENSECAG00000016804	4.39913	2.89752	26.8412	0.000424124	0.00109519	F6YL39	Uncharacterized protein	PBX3
ENSECAG00000011019	4.39419	3.7963	97.7199	1.88828e-06	1.49746e-05	F7BC63	Uncharacterized protein	KCNAB3	KCNAB3	potassium voltage-gated channel subfamily A regulatory beta subunit 3 [Source:VGNC Symbol;Acc:VGNC:19265]
ENSECAG00000024531	4.39237	4.52263	66.5925	1.04347e-05	5.35527e-05	Q9N0F0	Adrenomedullin (Fragment)	AMPP	ADM	adrenomedullin [Source:VGNC Symbol;Acc:VGNC:55775]
ENSECAG00000007172	4.37357	5.62617	29.563	0.000294675	0.000799349	F7BTT3	Uncharacterized protein	PSD	PSD	pleckstrin and Sec7 domain containing [Source:VGNC Symbol;Acc:VGNC:55929]
ENSECAG00000020041	4.37289	6.15856	87.6701	3.08297e-06	2.14184e-05	A0A0B4J1C4	Uncharacterized protein	JCHAIN	JCHAIN	joining chain of multimeric IgA and IgM [Source:VGNC Symbol;Acc:VGNC:19219]
ENSECAG00000000966	4.37097	3.59021	67.2584	9.99068e-06	5.18622e-05	F7D208	Uncharacterized protein			KIAA1257 ortholog [Source:NCBI gene;Acc:100146582]
ENSECAG00000023519	4.36466	4.98361	94.8261	2.16392e-06	1.64399e-05	F6YDX2;F6Z505;F6Z5R8	UDP-glucuronosyltransferase (EC 2.4.1.17);UDP-glucuronosyltransferase (EC 2.4.1.17);UDP-glucuronosyltransferase (EC 2.4.1.17)	UGT1A6;UGT1A6;UGT1A6	UGT1A1	UDP-glucuronosyltransferase 1-1 [Source:NCBI gene;Acc:100065342]
ENSECAG00000011686	4.35938	3.63298	47.7749	4.31584e-05	0.000161733	F6UAD3	Receptor protein serine/threonine kinase (EC 2.7.11.30)	ACVR1B	ACVR1B	activin A receptor type 1B [Source:VGNC Symbol;Acc:VGNC:15036]
ENSECAG00000021721	4.35557	6.53327	110.294	1.08722e-06	1.00911e-05	F6WKJ1	Uncharacterized protein	SLC22A5	SLC22A5	solute carrier family 22 member 5 [Source:VGNC Symbol;Acc:VGNC:23078]
ENSECAG00000015476	4.34962	4.67222	110.965	1.05739e-06	9.89339e-06	F6TMV8	Uncharacterized protein	DTX3	DTX3	deltex E3 ubiquitin ligase 3 [Source:VGNC Symbol;Acc:VGNC:17338]
ENSECAG00000011312	4.34374	3.6779	220.779	4.2204e-08	1.24911e-06	F7BHD0	Uncharacterized protein	RSPH14	RSPH14	radial spoke head 14 homolog [Source:VGNC Symbol;Acc:VGNC:22599]
ENSECAG00000022802	4.34345	3.92159	113.39	9.57538e-07	9.18129e-06	F6TVM2	Uncharacterized protein	CFAP57	CFAP57	cilia and flagella associated protein 57 [Source:VGNC Symbol;Acc:VGNC:16456]
ENSECAG00000007317	4.34061	3.00409	31.1438	0.000241318	0.000674134	F7BVG5	Neuroblastoma suppressor of tumorigenicity 1	LOC100071893	NBL1	NBL1, DAN family BMP antagonist [Source:VGNC Symbol;Acc:VGNC:55164]
ENSECAG00000012876	4.33848	3.06595	38.9518	9.97984e-05	0.000322524	F6RH82	Caspase	CASP4	CASP4	caspase 4, apoptosis-related cysteine peptidase [Source:NCBI gene;Acc:100069303]
ENSECAG00000010384	4.33023	4.98928	197.893	7.0986e-08	1.67394e-06	F6SVY4	Uncharacterized protein	ARSE	ARSE	arylsulfatase E [Source:VGNC Symbol;Acc:VGNC:55095]
ENSECAG00000024912	4.32783	2.58379	39.7435	9.20048e-05	0.000301537	F6PIZ0;F6PJ22	Uncharacterized protein;Uncharacterized protein	FSIP1;FSIP1	FSIP1	fibrous sheath interacting protein 1 [Source:VGNC Symbol;Acc:VGNC:18144]
ENSECAG00000024771	4.3254	5.99231	21.9023	0.000887794	0.00207438	F6R4X4;F6R545	Uncharacterized protein;Uncharacterized protein	LOC100057920;LOC100057920
ENSECAG00000024253	4.31936	3.43074	32.5192	0.000204111	0.000586916	F6YQW8	Uncharacterized protein	SLC22A4	SLC22A4	solute carrier family 22 member 4 [Source:VGNC Symbol;Acc:VGNC:23077]
ENSECAG00000008517	4.31618	3.90877	33.8128	0.000175247	0.000516176	F6TXQ3	Uncharacterized protein	PNMA2	PNMA2	PNMA family member 2 [Source:VGNC Symbol;Acc:VGNC:21625]
ENSECAG00000012838	4.3137	8.01519	261.026	1.89647e-08	7.94214e-07	F7AQH1;F7AQJ9;F7BID9	Uncharacterized protein;Uncharacterized protein;Uncharacterized protein	EPB41L2;EPB41L2;EPB41L2	EPB41L2	erythrocyte membrane protein band 4.1 like 2 [Source:VGNC Symbol;Acc:VGNC:51023]
ENSECAG00000007792	4.31095	3.52413	23.8862	0.000651012	0.00157749	F6WEC4	Uncharacterized protein	EFCAB6	EFCAB6	EF-hand calcium binding domain 6 [Source:VGNC Symbol;Acc:VGNC:17441]
ENSECAG00000019436	4.30724	4.0274	67.173	1.00463e-05	5.20578e-05	F7CGV8	Uncharacterized protein	COL6A2	COL6A2	collagen type VI alpha 2 chain [Source:VGNC Symbol;Acc:VGNC:16747]
ENSECAG00000023585	4.30602	5.05436	235.191	3.12186e-08	1.03485e-06	F7C8G9	DNA-binding protein SATB (Special AT-rich sequence-binding protein)	SATB1	SATB1	SATB homeobox 1 [Source:VGNC Symbol;Acc:VGNC:22700]
ENSECAG00000012354	4.30502	4.67835	125.282	6.0474e-07	6.65537e-06	F6R7I4;F6SZ67	Uncharacterized protein;Uncharacterized protein	LMLN;LMLN	LMLN	leishmanolysin like peptidase [Source:VGNC Symbol;Acc:VGNC:19706]
ENSECAG00000004548	4.30215	4.66499	219.065	4.37991e-08	1.27871e-06	F6RRA4	Uncharacterized protein	LOC100059180		radial spoke head 10 homolog B [Source:NCBI gene;Acc:100059180]
ENSECAG00000012812	4.28514	7.09643	74.4382	6.3953e-06	3.69146e-05	F6QD63;F6QUS6	Uncharacterized protein;Uncharacterized protein	SYBU;SYBU	SYBU	syntabulin [Source:VGNC Symbol;Acc:VGNC:23790]
ENSECAG00000022892	4.28322	4.93654	136.26	4.09662e-07	5.13296e-06	F6U8K2	Uncharacterized protein	TTC8	TTC8	tetratricopeptide repeat domain 8 [Source:VGNC Symbol;Acc:VGNC:24636]
ENSECAG00000024264	4.28211	3.20566	12.6746	0.00524994	0.00966822	F6YJT0;F6YJU4	Uncharacterized protein;Uncharacterized protein	C1orf228;C1orf228	ARMH1	armadillo-like helical domain containing 1 [Source:VGNC Symbol;Acc:VGNC:50659]
ENSECAG00000009429	4.28062	4.12892	57.5386	1.96433e-05	8.66648e-05	F6YVH2	Uncharacterized protein	REPS2	REPS2	RALBP1 associated Eps domain containing 2 [Source:VGNC Symbol;Acc:VGNC:22303]
ENSECAG00000013550	4.26793	3.62865	95.8854	2.05774e-06	1.57795e-05	F7BBX2	Uncharacterized protein	GDAP1	GDAP1	ganglioside induced differentiation associated protein 1 [Source:VGNC Symbol;Acc:VGNC:18284]
ENSECAG00000016802	4.26097	5.13808	218.175	4.46561e-08	1.28561e-06	F6WJK6	Uncharacterized protein	PEG3	PEG3	paternally expressed 3 [Source:VGNC Symbol;Acc:VGNC:21304]
ENSECAG00000019816	4.25216	4.9053	91.4778	2.54569e-06	1.85289e-05	F7CC35	Uncharacterized protein		KSR1	kinase suppressor of ras 1 [Source:NCBI gene;Acc:100071912]
ENSECAG00000017457	4.25041	3.82321	37.2726	0.000119124	0.000375054	F6PL91	Uncharacterized protein	CYTIP	CYTIP	cytohesin 1 interacting protein [Source:VGNC Symbol;Acc:VGNC:50473]
ENSECAG00000008823	4.23541	3.02079	72.4338	7.21464e-06	4.04368e-05	F6YE92	Uncharacterized protein	CDH11	CDH11	cadherin 11 [Source:VGNC Symbol;Acc:VGNC:16317]
ENSECAG00000016638	4.23477	4.24441	136.259	4.09681e-07	5.13296e-06	F6PK84;F6ZW56	Uncharacterized protein;Uncharacterized protein	CUBN;CUBN	CUBN	cubilin [Source:VGNC Symbol;Acc:VGNC:16963]
ENSECAG00000013140	4.23116	4.19299	208.026	5.60083e-08	1.47349e-06	F7ALN5	Uncharacterized protein	RHCE		Rh blood group CcEe antigens [Source:NCBI gene;Acc:100071320]
ENSECAG00000018670	4.22727	8.03782	131.806	4.78032e-07	5.68251e-06	F7B5L3	Uncharacterized protein	ALCAM	ALCAM	activated leukocyte cell adhesion molecule [Source:VGNC Symbol;Acc:VGNC:15225]
ENSECAG00000003985	4.22551	2.40107	19.2691	0.00138488	0.00303044	F6QTL8;F6XYI4	Uncharacterized protein;Uncharacterized protein	MXI1;MXI1	MXI1	MAX interactor 1, dimerization protein [Source:NCBI gene;Acc:100059411]
ENSECAG00000016573	4.22506	4.76975	95.971	2.04944e-06	1.57468e-05	F6YM40	Tetraspanin	TSPAN7	TSPAN7	tetraspanin 7 [Source:NCBI gene;Acc:100055873]
ENSECAG00000018830	4.22459	4.29675	111.423	1.03764e-06	9.74789e-06	F7B1T3	Uncharacterized protein	DYNLRB2	DYNLRB2	dynein light chain roadblock-type 2 [Source:VGNC Symbol;Acc:VGNC:51177]
ENSECAG00000000896	4.22301	4.33922	81.5784	4.25686e-06	2.72711e-05	F6Z7D1	Aldehyde dehydrogenase		ALDH3B2	aldehyde dehydrogenase family 3 member B2-like [Source:NCBI gene;Acc:100053296]
ENSECAG00000024596	4.21671	5.07282	83.5544	3.82499e-06	2.52719e-05	F6QQ85;F6QQC1	Uncharacterized protein;Uncharacterized protein	CCP110;CCP110	CCP110	centriolar coiled-coil protein 110 [Source:VGNC Symbol;Acc:VGNC:16224]
ENSECAG00000006524	4.21123	3.49556	114.382	9.20006e-07	8.90977e-06	F6UHL3	Uncharacterized protein	FANK1	FANK1	fibronectin type III and ankyrin repeat domains 1 [Source:VGNC Symbol;Acc:VGNC:17907]
ENSECAG00000014943	4.20428	4.07256	169.575	1.47227e-07	2.58807e-06	F7DSF7	Uncharacterized protein		NENF	neudesin neurotrophic factor [Source:NCBI gene;Acc:100054392]
ENSECAG00000012612	4.19956	4.33493	54.4997	2.47688e-05	0.000104535	F6RMM1	SH3 domain-binding glutamic acid-rich-like protein	SH3BGRL	SH3BGRL	SH3 domain binding glutamate rich protein like [Source:VGNC Symbol;Acc:VGNC:22931]
ENSECAG00000010322	4.19548	5.35628	135.388	4.22069e-07	5.20291e-06	F6QED3	Uncharacterized protein	LDHD	LDHD	lactate dehydrogenase D [Source:VGNC Symbol;Acc:VGNC:19620]
ENSECAG00000016852	4.19424	6.26592	110.376	1.08352e-06	1.00649e-05	F6SAW2	Carnitine O-palmitoyltransferase 1, liver isoform	CPT1A	CPT1A	carnitine palmitoyltransferase 1A [Source:VGNC Symbol;Acc:VGNC:16839]
ENSECAG00000006788	4.19007	4.36562	297.118	1.01839e-08	5.79184e-07	F6VT99	Uncharacterized protein	PCSK5	PCSK5	proprotein convertase subtilisin/kexin type 5 [Source:VGNC Symbol;Acc:VGNC:21218]
ENSECAG00000022421	4.18394	6.10336	194.471	7.71031e-08	1.75747e-06	F7BK45	Uncharacterized protein	ABHD14B	ABHD14B	abhydrolase domain containing 14B [Source:VGNC Symbol;Acc:VGNC:14940]
ENSECAG00000016515	4.16811	2.80192	91.853	2.49909e-06	1.83161e-05	F6SZW4;F6WQC4;F6WVH5;F6XHH0;F6XST4;F6YL75;F6Z361;F7AI20	Uncharacterized protein;Uncharacterized protein;Uncharacterized protein;Uncharacterized protein;Uncharacterized protein;Uncharacterized protein;Uncharacterized protein;Uncharacterized protein	nan;nan;nan;nan;nan;nan;nan;nan		microtubule associated protein RP/EB family member 3 [Source:NCBI gene;Acc:100629914]
ENSECAG00000010865	4.16702	3.51245	74.7614	6.2739e-06	3.63648e-05	F7DQ84	Uncharacterized protein	C11orf63	JHY	junctional cadherin complex regulator [Source:VGNC Symbol;Acc:VGNC:50454]
ENSECAG00000012113	4.16217	7.82761	139.882	3.62582e-07	4.74592e-06	F6WFF6	Tartrate-resistant acid phosphatase type 5 (EC 3.1.3.2)	ACP5	ACP5	acid phosphatase 5, tartrate resistant [Source:VGNC Symbol;Acc:VGNC:14997]
ENSECAG00000008905	4.15397	3.2028	48.5871	4.02216e-05	0.0001526	F6XJ00	Uncharacterized protein	MCF2L2	MCF2L2	MCF.2 cell line derived transforming sequence-like 2 [Source:VGNC Symbol;Acc:VGNC:20029]
ENSECAG00000008508	4.14648	3.8823	27.0359	0.000412841	0.00107058	F6TRG1	Thioredoxin			thioredoxin domain containing 2 [Source:NCBI gene;Acc:100055301]
ENSECAG00000026849	4.14253	4.59589	178.649	1.15162e-07	2.22315e-06	F6ZB28	Uncharacterized protein		PBXIP1	PBX homeobox interacting protein 1 [Source:NCBI gene;Acc:100062988]
ENSECAG00000017672	4.14231	4.60501	164.71	1.68828e-07	2.83876e-06	F6SSX7	Uncharacterized protein	MAST4	MAST4	microtubule associated serine/threonine kinase family member 4 [Source:VGNC Symbol;Acc:VGNC:19991]
ENSECAG00000012476	4.13937	4.52581	267.768	1.67829e-08	7.63588e-07	F6SSD1	Uncharacterized protein	PROSER2	PROSER2	proline and serine rich 2 [Source:VGNC Symbol;Acc:VGNC:21877]
ENSECAG00000012304	4.13885	6.67629	142.625	3.3122e-07	4.4614e-06	F6PZ77	Uncharacterized protein	ETFDH	ETFDH	electron transfer flavoprotein dehydrogenase [Source:VGNC Symbol;Acc:VGNC:17696]
ENSECAG00000000543	4.13155	4.88559	48.6514	3.99994e-05	0.000151956	F7CXT0	Uncharacterized protein	CYBRD1	CYBRD1	cytochrome b reductase 1 [Source:VGNC Symbol;Acc:VGNC:51449]
ENSECAG00000009400	4.12304	6.56972	155.272	2.22683e-07	3.42629e-06	F6XKB4	Uncharacterized protein	ARRDC4	ARRDC4	arrestin domain containing 4 [Source:VGNC Symbol;Acc:VGNC:15547]
ENSECAG00000016610	4.12253	7.45664	59.9583	1.64545e-05	7.5639e-05	F6X0K3	Uncharacterized protein	CTGF	CCN2	cellular communication network factor 2 [Source:VGNC Symbol;Acc:VGNC:16934]
ENSECAG00000003137	4.11395	4.53154	89.5198	2.80653e-06	1.99152e-05	F6XYQ3	Uncharacterized protein	P4HTM	P4HTM	prolyl 4-hydroxylase, transmembrane [Source:VGNC Symbol;Acc:VGNC:21119]
ENSECAG00000020221	4.10506	3.67769	58.4625	1.83449e-05	8.2272e-05	F7CJ89	Uncharacterized protein	KNDC1	KNDC1	kinase non-catalytic C-lobe domain containing 1 [Source:VGNC Symbol;Acc:VGNC:55913]
ENSECAG00000012423	4.10294	3.56079	43.5586	6.3294e-05	0.00022219	F6QQK5	Uncharacterized protein		HOXB2	homeobox B2 [Source:VGNC Symbol;Acc:VGNC:56434]
ENSECAG00000017340	4.10103	2.46003	34.1739	0.000168084	0.000498622	F6PLA5	Uncharacterized protein	ZSCAN30	ZSCAN30	zinc finger and SCAN domain containing 30 [Source:VGNC Symbol;Acc:VGNC:50991]
ENSECAG00000017201	4.09582	6.88772	129.906	5.11322e-07	5.90873e-06	F6RAR8;F6RJA0;F6RJG8;F6SWL9	Uncharacterized protein;Uncharacterized protein;Uncharacterized protein;Uncharacterized protein	SUN1;SUN1;SUN1;SUN1	SUN1	Sad1 and UNC84 domain containing 1 [Source:VGNC Symbol;Acc:VGNC:23758]
ENSECAG00000020280	4.09058	3.65951	76.4263	5.69069e-06	3.39277e-05	F7DHN7	Uncharacterized protein	P3H4	P3H4	prolyl 3-hydroxylase family member 4 (non-enzymatic) [Source:NCBI gene;Acc:100066539]
ENSECAG00000011361	4.08763	3.86251	83.8517	3.76466e-06	2.49586e-05	F6ZS63	Uncharacterized protein	SLC8B1	SLC8B1	solute carrier family 8 member B1 [Source:VGNC Symbol;Acc:VGNC:23276]
ENSECAG00000011438	4.08105	5.6666	95.3942	2.10618e-06	1.60869e-05	F7AP83	Uncharacterized protein	IFT57	IFT57	intraflagellar transport 57 [Source:VGNC Symbol;Acc:VGNC:18963]
ENSECAG00000023741	4.07896	3.49644	18.463	0.00160036	0.0034314	F7BXS2	Uncharacterized protein	EGR3	EGR3	early growth response 3 [Source:VGNC Symbol;Acc:VGNC:17464]
ENSECAG00000020173	4.07793	4.59693	52.3737	2.93263e-05	0.000119258	F6W046	Uncharacterized protein	ENG	ENG	endoglin [Source:VGNC Symbol;Acc:VGNC:17578]
ENSECAG00000010984	4.07616	3.59062	58.8477	1.78342e-05	8.03231e-05	F6ZMR9	Uncharacterized protein		DNAH3	dynein axonemal heavy chain 3 [Source:VGNC Symbol;Acc:VGNC:49424]
ENSECAG00000009792	4.0745	2.61092	21.5542	0.000939412	0.00217329	F6T0I0;F7DQQ3	Uncharacterized protein;Uncharacterized protein	UNC5B;UNC5B	UNC5B	unc-5 netrin receptor B [Source:VGNC Symbol;Acc:VGNC:24797]
ENSECAG00000018365	4.07388	3.0907	54.027	2.57039e-05	0.000107543	F7DKJ5	Uncharacterized protein	KCNIP4	KCNIP4	potassium voltage-gated channel interacting protein 4 [Source:VGNC Symbol;Acc:VGNC:19282]
ENSECAG00000007384	4.07349	7.6876	185.297	9.69115e-08	2.00422e-06	F7DIV5	Uncharacterized protein	RAB12	RAB12	RAB12, member RAS oncogene family [Source:VGNC Symbol;Acc:VGNC:22087]
ENSECAG00000009443	4.06487	5.79907	84.0037	3.73427e-06	2.47713e-05	F6X076	Uncharacterized protein	LOC100059834	MAP3K21	mitogen-activated protein kinase kinase kinase 21 [Source:VGNC Symbol;Acc:VGNC:51570]
ENSECAG00000011726	4.06329	4.15936	165.767	1.63827e-07	2.76758e-06	F6ZWY6	Uncharacterized protein	EIF2AK2	EIF2AK2	eukaryotic translation initiation factor 2 alpha kinase 2 [Source:VGNC Symbol;Acc:VGNC:17478]
ENSECAG00000020319	4.06268	2.85477	91.3349	2.56371e-06	1.86134e-05	F7DBI4	Uncharacterized protein	FUT10	FUT10	fucosyltransferase 10 [Source:VGNC Symbol;Acc:VGNC:18156]
ENSECAG00000014292	4.05332	3.57247	65.0155	1.15845e-05	5.78576e-05	F7D2W0;F7D7E9	Uncharacterized protein;Uncharacterized protein	nan;nan
ENSECAG00000008679	4.04836	5.7022	187.275	9.21664e-08	1.94775e-06	F6PR82;F6SAH3	Uncharacterized protein;Uncharacterized protein	ACSL1;ACSL1	ACSL1	acyl-CoA synthetase long chain family member 1 [Source:VGNC Symbol;Acc:VGNC:15004]
ENSECAG00000020534	4.0442	0.503101	6.47336	0.0293282	0.0442363	F7DZK9	Uncharacterized protein	DCST2	DCST2	DC-STAMP domain containing 2 [Source:VGNC Symbol;Acc:VGNC:17051]
ENSECAG00000024273	4.04133	4.01924	163.094	1.76832e-07	2.9271e-06	F6YAU3	Uncharacterized protein	PDLIM4	PDLIM4	PDZ and LIM domain 4 [Source:VGNC Symbol;Acc:VGNC:21275]
ENSECAG00000014251	4.03998	3.22864	28.4228	0.000342121	0.000911431	F7A1L2	Uncharacterized protein	C1RL	C1RL	complement C1r subcomponent like [Source:VGNC Symbol;Acc:VGNC:15945]
ENSECAG00000014660	4.03802	5.16462	125.928	5.90526e-07	6.53748e-06	F7D3S9	Uncharacterized protein	IFNGR2	IFNGR2	interferon gamma receptor 2 [Source:VGNC Symbol;Acc:VGNC:18953]
ENSECAG00000023182	4.0332	2.60245	34.8311	0.000155929	0.000468556	F7C3S4	Uncharacterized protein	PDE4A	PDE4A	phosphodiesterase 4A [Source:VGNC Symbol;Acc:VGNC:56772]
ENSECAG00000017243	4.03305	5.38452	208.894	5.49117e-08	1.45786e-06	F6PJY2	Uncharacterized protein	LZTFL1	LZTFL1	leucine zipper transcription factor like 1 [Source:VGNC Symbol;Acc:VGNC:19871]
ENSECAG00000020957	4.03156	6.19697	77.7792	5.26423e-06	3.19433e-05	F6TIR2	Uncharacterized protein	LCN2	LCN2	lipocalin 2 [Source:VGNC Symbol;Acc:VGNC:19609]
ENSECAG00000015161	4.03051	6.37915	147.185	2.85983e-07	4.03646e-06	F7D1I3	Uncharacterized protein	PHYHD1		phytanoyl-CoA dioxygenase domain containing 1 [Source:NCBI gene;Acc:100629727]
ENSECAG00000011753	4.02844	6.83954	286.207	1.21908e-08	6.31418e-07	F6T611	Uncharacterized protein	SESTD1	SESTD1	SEC14 and spectrin domain containing 1 [Source:VGNC Symbol;Acc:VGNC:22872]
ENSECAG00000022731	4.02757	4.16019	13.5742	0.00427745	0.00808125	F6UW03	Uncharacterized protein	COL6A1	COL6A1	collagen type VI alpha 1 chain [Source:VGNC Symbol;Acc:VGNC:16746]
ENSECAG00000017966	4.02023	4.81826	88.4244	2.96646e-06	2.08335e-05	F6SKP3	Uncharacterized protein	TTC12	TTC12	tetratricopeptide repeat domain 12 [Source:VGNC Symbol;Acc:VGNC:24609]
ENSECAG00000024097	4.01777	5.45538	134.897	4.29261e-07	5.2424e-06	F6XZQ1	Uncharacterized protein	CAPS	CAPS	calcyphosine [Source:VGNC Symbol;Acc:VGNC:56019]
ENSECAG00000017827	4.00225	3.89634	67.639	9.74712e-06	5.08709e-05	F7AN24	Uncharacterized protein	ANTXR2	ANTXR2	ANTXR cell adhesion molecule 2 [Source:VGNC Symbol;Acc:VGNC:15359]
ENSECAG00000020689	3.99883	5.14203	161.948	1.82783e-07	2.99525e-06	F6U860	Sperm surface protein Sp17 (Sperm autoantigenic protein 17)	SPA17	SPA17	sperm autoantigenic protein 17 [Source:VGNC Symbol;Acc:VGNC:23469]
ENSECAG00000017609	3.99584	4.00904	37.5686	0.00011541	0.000364946	F6QP34	Uncharacterized protein	WFDC2	WFDC2	WAP four-disulfide core domain 2 [Source:VGNC Symbol;Acc:VGNC:25027]
ENSECAG00000010714	3.99353	5.69614	179.382	1.12958e-07	2.21114e-06	F7DQV6	Uncharacterized protein	SVOPL	SVOPL	SVOP like [Source:VGNC Symbol;Acc:VGNC:23785]
ENSECAG00000025136	3.9849	2.76249	48.4274	4.07797e-05	0.000154465	F6SVQ1	Uncharacterized protein	ERICH6	ERICH6	glutamate rich 6 [Source:VGNC Symbol;Acc:VGNC:17667]
ENSECAG00000018308	3.98371	4.23192	132.434	4.67607e-07	5.59297e-06	F7A469	Uncharacterized protein	GREB1	GREB1	growth regulating estrogen receptor binding 1 [Source:VGNC Symbol;Acc:VGNC:53637]
ENSECAG00000006803	3.98241	4.00023	167.262	1.57056e-07	2.7033e-06	F7CGJ9	Uncharacterized protein	SYTL2	SYTL2	synaptotagmin like 2 [Source:VGNC Symbol;Acc:VGNC:56791]
ENSECAG00000018431	3.97673	2.92821	63.0544	1.32344e-05	6.3924e-05	F7ARN9	Uncharacterized protein	RIBC1	RIBC1	RIB43A domain with coiled-coils 1 [Source:VGNC Symbol;Acc:VGNC:22382]
ENSECAG00000020337	3.97644	5.15471	171.012	1.41494e-07	2.53726e-06	F6PUI6;F6US86;F7B1X0	Uncharacterized protein;Uncharacterized protein;Uncharacterized protein	DOCK11;DOCK11;DOCK11	DOCK11	dedicator of cytokinesis 11 [Source:VGNC Symbol;Acc:VGNC:17264]
ENSECAG00000007133	3.97643	6.52986	50.8106	3.333e-05	0.000132023	F7CMU1	Uncharacterized protein	TPPP3	TPPP3	tubulin polymerization promoting protein family member 3 [Source:VGNC Symbol;Acc:VGNC:24442]
ENSECAG00000000512	3.97527	3.27686	60.1018	1.62858e-05	7.50983e-05	F7D4C2	Protein LBH	LBH	LBH	limb bud and heart development [Source:NCBI gene;Acc:100070844]
ENSECAG00000019626	3.9731	1.92217	8.64627	0.0149033	0.0242203	F7DFD9	Uncharacterized protein	FAM46C	TENT5C	terminal nucleotidyltransferase 5C [Source:VGNC Symbol;Acc:VGNC:17875]
ENSECAG00000007665	3.96974	5.31933	113.118	9.6816e-07	9.26018e-06	F7C305	Uncharacterized protein	PPP2R5A	PPP2R5A	protein phosphatase 2 regulatory subunit B'alpha [Source:VGNC Symbol;Acc:VGNC:21780]
ENSECAG00000015144	3.96888	6.49814	130.807	4.95203e-07	5.80337e-06	F6UYK9	Uncharacterized protein	CADM1	CADM1	cell adhesion molecule 1 [Source:VGNC Symbol;Acc:VGNC:15999]
ENSECAG00000008131	3.96215	3.79603	64.1989	1.22396e-05	6.02732e-05	F6XA16	Uncharacterized protein	ITPR2	ITPR2	inositol 1,4,5-trisphosphate receptor type 2 [Source:VGNC Symbol;Acc:VGNC:19195]
ENSECAG00000016217	3.95925	6.95373	210.129	5.33951e-08	1.43069e-06	F6YJA2	Uncharacterized protein	RNF213	RNF213	ring finger protein 213 [Source:VGNC Symbol;Acc:VGNC:22467]
ENSECAG00000014675	3.9533	1.96083	19.3546	0.00136414	0.00299069	F7DT45	Uncharacterized protein	GLT8D2	GLT8D2	glycosyltransferase 8 domain containing 2 [Source:VGNC Symbol;Acc:VGNC:18395]
ENSECAG00000022404	3.9491	9.87372	162.237	1.81263e-07	2.98026e-06	F6UPE4	Uncharacterized protein	TRPV6	TRPV6	transient receptor potential cation channel subfamily V member 6 [Source:VGNC Symbol;Acc:VGNC:24568]
ENSECAG00000017990	3.94509	2.5686	17.0805	0.00207233	0.00428196	F6S6W4	Uncharacterized protein	CCDC113	CCDC113	coiled-coil domain containing 113 [Source:VGNC Symbol;Acc:VGNC:16111]
ENSECAG00000024465	3.94423	3.80004	50.8465	3.32311e-05	0.000131766	F6RHC5;F6Z1B2;F7C0W2	Uncharacterized protein;Uncharacterized protein;Uncharacterized protein	ERAP2;ERAP2;ERAP2	ERAP2	endoplasmic reticulum aminopeptidase 2 [Source:VGNC Symbol;Acc:VGNC:17647]
ENSECAG00000022968	3.941	4.30363	147.035	2.8735e-07	4.04592e-06	F6TJL6	Uncharacterized protein	STIM1	STIM1	stromal interaction molecule 1 [Source:VGNC Symbol;Acc:VGNC:23677]
ENSECAG00000020395	3.93644	1.92459	15.7467	0.00269591	0.00536869	F7C8U9;F7CDH9	Uncharacterized protein;Uncharacterized protein	nan;nan	ISM2	isthmin 2 [Source:VGNC Symbol;Acc:VGNC:55285]
ENSECAG00000023802	3.93062	4.27202	112.128	1.00803e-06	9.53933e-06	F6YNT8	Uncharacterized protein	PEBP4	PEBP4	phosphatidylethanolamine binding protein 4 [Source:VGNC Symbol;Acc:VGNC:21300]
ENSECAG00000024399	3.93009	3.05093	16.1391	0.00249144	0.00500965	F6XEK8	Fibroblast growth factor (FGF)	FGF12	FGF12	fibroblast growth factor 12 [Source:VGNC Symbol;Acc:VGNC:18011]
ENSECAG00000011650	3.92885	3.17075	93.6603	2.2885e-06	1.71298e-05	F7AIK6	Biliverdin reductase A (BVR A) (EC 1.3.1.24)	BLVRA	BLVRA	biliverdin reductase A [Source:VGNC Symbol;Acc:VGNC:15840]
ENSECAG00000022845	3.92827	5.39256	154.602	2.2724e-07	3.47358e-06	F7CJS5;F7CPG5;F7CQK2	Protein-tyrosine-phosphatase (EC 3.1.3.48);Protein-tyrosine-phosphatase (EC 3.1.3.48);Protein-tyrosine-phosphatase (EC 3.1.3.48)	PTPRM;PTPRM;PTPRM	PTPRM	protein tyrosine phosphatase, receptor type M [Source:VGNC Symbol;Acc:VGNC:22035]
ENSECAG00000018188	3.92728	3.5911	59.4804	1.70319e-05	7.74007e-05	F7AMC0	Kynureninase (EC 3.7.1.3) (L-kynurenine hydrolase)	KYNU	KYNU	kynureninase [Source:VGNC Symbol;Acc:VGNC:19556]
ENSECAG00000010260	3.92613	4.41579	45.6207	5.22899e-05	0.000190059	F6Q540	Uncharacterized protein	IFNAR1	IFNAR1	interferon alpha and beta receptor subunit 1 [Source:VGNC Symbol;Acc:VGNC:18949]
ENSECAG00000010836	3.925	5.26638	174.671	1.28065e-07	2.38111e-06	F6T1D0	Uncharacterized protein		ZBTB38	zinc finger and BTB domain containing 38 [Source:NCBI gene;Acc:100051476]
ENSECAG00000021968	3.92309	10.5865	257.279	2.03248e-08	8.07563e-07	F6X9A1	Uncharacterized protein	SAT1	SAT1	spermidine/spermine N1-acetyltransferase 1 [Source:VGNC Symbol;Acc:VGNC:22698]
ENSECAG00000010091	3.92293	3.61928	32.4884	0.000204865	0.000588329	F7B420	Uncharacterized protein	CLCF1	CLCF1	cardiotrophin like cytokine factor 1 [Source:VGNC Symbol;Acc:VGNC:16574]
ENSECAG00000024552	3.92235	3.60402	185.227	9.70846e-08	2.00423e-06	F6RQ57;F6ZPB8	Uncharacterized protein;Uncharacterized protein	TTC39B;TTC39B	TTC39B	tetratricopeptide repeat domain 39B [Source:VGNC Symbol;Acc:VGNC:24630]
ENSECAG00000012244	3.91853	4.35874	49.2327	3.80573e-05	0.000146302	F6QHH0	Uncharacterized protein	LOC100057335		membrane cofactor protein [Source:NCBI gene;Acc:100057335]
ENSECAG00000024298	3.91554	3.20251	35.5278	0.000144179	0.000439277	F6XFC9	Uncharacterized protein	PTPN22	PTPN22	protein tyrosine phosphatase, non-receptor type 22 [Source:VGNC Symbol;Acc:VGNC:22018]
ENSECAG00000015440	3.91466	5.59197	390.679	2.71551e-09	3.28181e-07	F6UDL9;F6UTR4	Uncharacterized protein;Uncharacterized protein	TBC1D9;TBC1D9	TBC1D9	TBC1 domain family member 9 [Source:VGNC Symbol;Acc:VGNC:23914]
ENSECAG00000024698	3.91284	4.99634	140.934	3.50158e-07	4.6429e-06	F6SRK4	Uncharacterized protein	INPP1	INPP1	inositol polyphosphate-1-phosphatase [Source:VGNC Symbol;Acc:VGNC:19069]
ENSECAG00000024702	3.90996	6.11866	117.296	8.19488e-07	8.18218e-06	F6RMR1	Uncharacterized protein	PTPRJ
ENSECAG00000019570	3.90836	4.50851	208.742	5.51024e-08	1.45958e-06	F7BUH3	Uncharacterized protein	GRAMD4	GRAMD4	GRAM domain containing 4 [Source:VGNC Symbol;Acc:VGNC:52394]
ENSECAG00000023796	3.90792	3.77256	97.3073	1.92488e-06	1.51202e-05	F6YEN2	Uncharacterized protein	TCP11L1	TCP11L1	t-complex 11 like 1 [Source:VGNC Symbol;Acc:VGNC:23963]
ENSECAG00000020564	3.8966	7.72031	349.767	4.63772e-09	4.32678e-07	F6UBU6	Uncharacterized protein	APPL2	APPL2	adaptor protein, phosphotyrosine interacting with PH domain and leucine zipper 2 [Source:VGNC Symbol;Acc:VGNC:15431]
ENSECAG00000011174	3.89408	7.16963	239.075	2.88702e-08	9.89899e-07	F7AL27	Uncharacterized protein	MYO5C	MYO5C	myosin VC [Source:VGNC Symbol;Acc:VGNC:20509]
ENSECAG00000013932	3.89151	2.41758	40.3831	8.62396e-05	0.000285872	F6ZZB5	Uncharacterized protein	LYPD6B	LYPD6B	LY6/PLAUR domain containing 6B [Source:VGNC Symbol;Acc:VGNC:19856]
ENSECAG00000010178	3.89143	7.16398	96.1717	2.03012e-06	1.56294e-05	F7BHQ2;F7BIL4	Integrin beta;Integrin beta	ITGB4;ITGB4	ITGB4	integrin subunit beta 4 [Source:VGNC Symbol;Acc:VGNC:19178]
ENSECAG00000012539	3.88862	1.5762	12.3568	0.00565608	0.0103374	F6QDS7	Uncharacterized protein	RASGRP3	RASGRP3	RAS guanyl releasing protein 3 [Source:VGNC Symbol;Acc:VGNC:22203]
ENSECAG00000014054	3.88701	3.10193	91.7893	2.50694e-06	1.83423e-05	F7A245	Uncharacterized protein	CDKL4	CDKL4	cyclin dependent kinase like 4 [Source:VGNC Symbol;Acc:VGNC:16361]
ENSECAG00000015381	3.88019	6.53734	89.5356	2.8043e-06	1.99152e-05	F6VFF1	Uncharacterized protein	RIN2	RIN2	Ras and Rab interactor 2 [Source:VGNC Symbol;Acc:VGNC:22393]
ENSECAG00000011854	3.87962	2.72217	21.1862	0.000997959	0.0022941	F6RMD0	Uncharacterized protein	CFB		complement factor B [Source:NCBI gene;Acc:100051124]
ENSECAG00000018634	3.8739	2.67609	48.7019	3.98261e-05	0.000151645	F7AV69	Uncharacterized protein	UBASH3B	UBASH3B	ubiquitin associated and SH3 domain containing B [Source:VGNC Symbol;Acc:VGNC:24711]
ENSECAG00000021415	3.87333	3.57403	60.5631	1.57572e-05	7.32727e-05	F6R8A5	Uncharacterized protein	SLC16A5	SLC16A5	solute carrier family 16 member 5 [Source:VGNC Symbol;Acc:VGNC:56485]
ENSECAG00000018531	3.87188	6.53969	81.444	4.28831e-06	2.74121e-05	F7A697	Uncharacterized protein	GEM	GEM	GTP binding protein overexpressed in skeletal muscle [Source:VGNC Symbol;Acc:VGNC:18301]
ENSECAG00000020180	3.86807	0.740276	8.34676	0.0162681	0.0262288	F6PV72;F7BT04;F7DIJ0	Uncharacterized protein;Uncharacterized protein;Uncharacterized protein	CREB5;CREB5;CREB5	CREB5	cAMP responsive element binding protein 5 [Source:VGNC Symbol;Acc:VGNC:16857]
ENSECAG00000012646	3.8673	6.53973	138.081	3.85137e-07	4.90666e-06	F6QDY1	Uncharacterized protein	SYNJ2	SYNJ2	synaptojanin 2 [Source:VGNC Symbol;Acc:VGNC:23808]
ENSECAG00000019995	3.86728	3.4705	117.205	8.22404e-07	8.19016e-06	F7E423	Uncharacterized protein	KIAA1841	KIAA1841	KIAA1841 [Source:VGNC Symbol;Acc:VGNC:19389]
ENSECAG00000010751	3.86176	3.82965	79.7845	4.70061e-06	2.92264e-05	F7AIR2;F7AP65	Sodium channel protein;Sodium channel protein	SCN8A;SCN8A	SCN8A	sodium voltage-gated channel alpha subunit 8 [Source:VGNC Symbol;Acc:VGNC:22742]
ENSECAG00000020893	3.86098	3.78887	59.716	1.67442e-05	7.64828e-05	F6U5T8	Uncharacterized protein	ZC2HC1A	ZC2HC1A	zinc finger C2HC-type containing 1A [Source:VGNC Symbol;Acc:VGNC:25159]
ENSECAG00000000638	3.86063	6.74603	205.64	5.91638e-08	1.51527e-06	F7DV56	Uncharacterized protein	SEL1L3	SEL1L3	SEL1L family member 3 [Source:VGNC Symbol;Acc:VGNC:49423]
ENSECAG00000020210	3.85899	6.39127	238.184	2.93892e-08	9.96999e-07	F7E113	Uncharacterized protein	RIC3	RIC3	RIC3 acetylcholine receptor chaperone [Source:VGNC Symbol;Acc:VGNC:22385]
ENSECAG00000019621	3.85737	2.68231	81.091	4.37224e-06	2.77347e-05	F7DE81;F7DEQ7	Uncharacterized protein;Uncharacterized protein	nan;nan	SP110	SP110 nuclear body protein [Source:NCBI gene;Acc:100056977]
ENSECAG00000009940	3.85143	6.07309	70.8933	7.93113e-06	4.36798e-05	F7B833	Uncharacterized protein		NRBP2	nuclear receptor binding protein 2 [Source:NCBI gene;Acc:100146968]
ENSECAG00000016667	3.84936	6.60426	35.0271	0.000152512	0.000459714	F6XBQ7;F6XGE0	Uncharacterized protein;Uncharacterized protein	CD55;CD55		CD55 molecule (Cromer blood group) [Source:NCBI gene;Acc:100057656]
ENSECAG00000004395	3.84682	3.45934	25.1413	0.000540201	0.00134292	F7AYM3	Uncharacterized protein	TIGD4	TIGD4	tigger transposable element derived 4 [Source:VGNC Symbol;Acc:VGNC:24104]
ENSECAG00000000501	3.84622	6.42534	134.833	4.30205e-07	5.24841e-06	F7CXW0	Uncharacterized protein	UNC5CL	UNC5CL	unc-5 family C-terminal like [Source:VGNC Symbol;Acc:VGNC:24799]
ENSECAG00000020702	3.84145	3.79196	163.862	1.72973e-07	2.89085e-06	F6TI15;F6TR14	Uncharacterized protein;Uncharacterized protein	NPHP1;NPHP1	NPHP1	nephrocystin 1 [Source:VGNC Symbol;Acc:VGNC:20836]
ENSECAG00000015676	3.8393	6.04663	206.905	5.7465e-08	1.49312e-06	F6VYY5	Uncharacterized protein	KIAA0513	KIAA0513	KIAA0513 [Source:VGNC Symbol;Acc:VGNC:19361]
ENSECAG00000008826	3.83606	4.30426	119.297	7.5807e-07	7.7902e-06	F6Y205	Uncharacterized protein	SQRDL		sulfide quinone oxidoreductase [Source:NCBI gene;Acc:100070480]
ENSECAG00000002579	3.83503	3.1483	138.799	3.75948e-07	4.85177e-06	F6WP38	Uncharacterized protein	MATN2	MATN2	matrilin 2 [Source:VGNC Symbol;Acc:VGNC:19997]
ENSECAG00000008445	3.83485	5.74415	35.4597	0.000145281	0.000442285	F6S559	Uncharacterized protein	MPDZ	MPDZ	multiple PDZ domain crumbs cell polarity complex component [Source:VGNC Symbol;Acc:VGNC:20280]
ENSECAG00000020945	3.83369	4.72549	101.022	1.62358e-06	1.33689e-05	F6WA31	Uncharacterized protein	MNS1	MNS1	meiosis specific nuclear structural 1 [Source:VGNC Symbol;Acc:VGNC:20245]
ENSECAG00000018311	3.83366	4.26221	79.0888	4.88751e-06	3.01301e-05	F7ASV5	Uncharacterized protein	NPTXR	CBX6	chromobox 6 [Source:NCBI gene;Acc:100055293]
ENSECAG00000020424	3.83228	5.50991	346.7	4.83934e-09	4.36876e-07	F6WCT7	Histone deacetylase (EC 3.5.1.98)	HDAC7	HDAC7	histone deacetylase 7 [Source:VGNC Symbol;Acc:VGNC:50596]
ENSECAG00000018720	3.83086	4.62548	249.5	2.35422e-08	8.71875e-07	F7AV20	Uncharacterized protein	AGBL2	AGBL2	ATP/GTP binding protein like 2 [Source:VGNC Symbol;Acc:VGNC:15155]
ENSECAG00000017059	3.83039	2.37324	27.573	0.000383539	0.00100789	F6XSS2	Uncharacterized protein	FAM105A	OTULINL	OTU deubiquitinase with linear linkage specificity like [Source:NCBI gene;Acc:100070247]
ENSECAG00000010028	3.82755	7.03029	90.7798	2.63519e-06	1.90222e-05	F6PPS7	Uncharacterized protein	EVPL	EVPL	envoplakin [Source:VGNC Symbol;Acc:VGNC:56422]
ENSECAG00000017366	3.82254	3.47052	36.2984	0.000132401	0.000409301	F6SXF2	Adenylosuccinate synthetase (AMPSase) (AdSS) (EC 6.3.4.4) (IMP--aspartate ligase)	ADSSL1	ADSSL1	adenylosuccinate synthase like 1 [Source:VGNC Symbol;Acc:VGNC:15137]
ENSECAG00000021628	3.82129	4.18351	87.0627	3.18081e-06	2.19274e-05	F6WKW7;F6WMG4;F6XVL1	Uncharacterized protein;Uncharacterized protein;Uncharacterized protein	TTLL10;TTLL10;TTLL10	TTLL10	tubulin tyrosine ligase like 10 [Source:VGNC Symbol;Acc:VGNC:50790]
ENSECAG00000015812	3.81744	6.37335	82.6481	4.01619e-06	2.61922e-05	F6YGG8	Uncharacterized protein	ECE1	ECE1	endothelin converting enzyme 1 [Source:VGNC Symbol;Acc:VGNC:17401]
ENSECAG00000020074	3.81098	2.58779	23.9034	0.000649322	0.00157406	F6S5D0	Uncharacterized protein	ABCC8	ABCC8	ATP binding cassette subfamily C member 8 [Source:VGNC Symbol;Acc:VGNC:14921]
ENSECAG00000016066	3.81094	3.94288	19.8443	0.0012523	0.00278018	F6V0I7	Uncharacterized protein	FAM171A1	FAM171A1	family with sequence similarity 171 member A1 [Source:VGNC Symbol;Acc:VGNC:17824]
ENSECAG00000001456	3.80962	3.20174	66.5127	1.04895e-05	5.37541e-05	F6TUA1	Uncharacterized protein
ENSECAG00000025119	3.80092	7.06459	248.048	2.42085e-08	8.83229e-07	F6SV16;F6SVM0	Uncharacterized protein;Uncharacterized protein	FRYL;FRYL	FRYL	FRY like transcription coactivator [Source:VGNC Symbol;Acc:VGNC:18137]
ENSECAG00000022050	3.79541	2.40121	13.8431	0.00402998	0.0076617	F6XM42;F6Y9X0	Uncharacterized protein;Uncharacterized protein	HVCN1;HVCN1	HVCN1	hydrogen voltage gated channel 1 [Source:VGNC Symbol;Acc:VGNC:18917]
ENSECAG00000015913	3.79305	3.15012	85.0081	3.54063e-06	2.3731e-05	F6VRF3	Uncharacterized protein			Tctex1 domain containing 2 [Source:NCBI gene;Acc:100629763]
ENSECAG00000013730	3.79224	4.96402	121.279	7.02598e-07	7.3997e-06	F7BIF4	Uncharacterized protein	ID1
ENSECAG00000016002	3.78676	4.73129	62.0797	1.4159e-05	6.71888e-05	F6V026	Uncharacterized protein	FBXO32	FBXO32	F-box protein 32 [Source:VGNC Symbol;Acc:VGNC:17950]
ENSECAG00000018503	3.78602	4.13687	107.234	1.23666e-06	1.11223e-05	F7BPU9	Poly [ADP-ribose] polymerase (PARP) (EC 2.4.2.30)	PARP3	PARP3	poly(ADP-ribose) polymerase family member 3 [Source:VGNC Symbol;Acc:VGNC:53561]
ENSECAG00000023970	3.77382	6.32886	213.181	4.98571e-08	1.38715e-06	F6Y5H9	Uncharacterized protein	MERTK	MERTK	MER proto-oncogene, tyrosine kinase [Source:VGNC Symbol;Acc:VGNC:20109]
ENSECAG00000014162	3.77339	3.37258	52.4769	2.90831e-05	0.000118352	F7AJS4	Uncharacterized protein	EFCAB1	EFCAB1	EF-hand calcium binding domain 1 [Source:VGNC Symbol;Acc:VGNC:17436]
ENSECAG00000024349	3.76958	6.05733	124.174	6.3008e-07	6.86403e-06	F6WI56;F6WI84	Uncharacterized protein;Uncharacterized protein	MBNL1;MBNL1	MBNL1	muscleblind like splicing regulator 1 [Source:VGNC Symbol;Acc:VGNC:20014]
ENSECAG00000020759	3.7681	3.80129	141.168	3.47454e-07	4.61612e-06	F6WC41;F6WCH3	Uncharacterized protein;Uncharacterized protein	CATSPER2;CATSPER2	CATSPER2	cation channel sperm associated 2 [Source:VGNC Symbol;Acc:VGNC:16081]
ENSECAG00000021424	3.76736	3.07999	18.921	0.00147333	0.00319268	F6RG91	Uncharacterized protein		LMNTD1	lamin tail domain containing 1 [Source:NCBI gene;Acc:100068877]
ENSECAG00000005515	3.76264	2.60489	15.8091	0.00266208	0.00531591	F6STG0	Uncharacterized protein	GCNT4	GCNT4	glucosaminyl (N-acetyl) transferase 4 [Source:VGNC Symbol;Acc:VGNC:55431]
ENSECAG00000020816	3.75762	6.48071	192.147	8.16209e-08	1.82812e-06	F6U592	Uncharacterized protein	PDLIM1	PDLIM1	PDZ and LIM domain 1 [Source:VGNC Symbol;Acc:VGNC:21272]
ENSECAG00000022042	3.75757	5.32833	218.187	4.46446e-08	1.28561e-06	F6XLG0	Purine nucleoside phosphorylase (EC 2.4.2.1) (Inosine-guanosine phosphorylase)	LOC100072592
ENSECAG00000016241	3.75399	2.45635	17.6006	0.0018773	0.00393932	F6XCK0	Uncharacterized protein	SEMA5A	SEMA5A	semaphorin 5A [Source:VGNC Symbol;Acc:VGNC:22819]
ENSECAG00000008174	3.75231	4.26593	119.087	7.6424e-07	7.83278e-06	F6UMX0	Uncharacterized protein	TMEM64	TMEM64	transmembrane protein 64 [Source:VGNC Symbol;Acc:VGNC:56309]
ENSECAG00000000158	3.74875	2.93973	23.0789	0.000736865	0.00176343	F7CZ71	Uncharacterized protein	SPATA6	SPATA6	spermatogenesis associated 6 [Source:VGNC Symbol;Acc:VGNC:23496]
ENSECAG00000013484	3.74782	3.61773	41.7222	7.55134e-05	0.000256246	F7BHI0	Uncharacterized protein	ACCS	ACCS	1-aminocyclopropane-1-carboxylate synthase homolog (inactive) [Source:VGNC Symbol;Acc:VGNC:57326]
ENSECAG00000009697	3.74045	4.99817	208.328	5.56243e-08	1.47005e-06	F6Z1E2	Uncharacterized protein		CFAP54	cilia and flagella associated protein 54 [Source:NCBI gene;Acc:102148552]
ENSECAG00000006290	3.73213	2.04869	11.5676	0.00684088	0.0122142	F7DA17	Uncharacterized protein	TGM2	TGM2	transglutaminase 2 [Source:VGNC Symbol;Acc:VGNC:24061]
ENSECAG00000022355	3.71789	3.0537	7.07996	0.02403	0.0371381	F6YU52	Uncharacterized protein
ENSECAG00000011573	3.71783	6.13562	121.057	7.08569e-07	7.43226e-06	F6RPX6	Uncharacterized protein	DNAH6	DNAH6	dynein axonemal heavy chain 6 [Source:VGNC Symbol;Acc:VGNC:52376]
ENSECAG00000016720	3.7151	3.38792	33.6802	0.000177968	0.000522598	F6WQX2	Uncharacterized protein	OBSCN	OBSCN	obscurin, cytoskeletal calmodulin and titin-interacting RhoGEF [Source:NCBI gene;Acc:100146449]
ENSECAG00000017483	3.71323	4.159	32.1128	0.000214337	0.000610917	F6QEQ3	Uncharacterized protein	PSD3	PSD3	pleckstrin and Sec7 domain containing 3 [Source:NCBI gene;Acc:100051830]
ENSECAG00000007999	3.71065	4.66849	89.5823	2.79772e-06	1.98892e-05	F6TS23	Uncharacterized protein	FRMD6	FRMD6	FERM domain containing 6 [Source:VGNC Symbol;Acc:VGNC:18130]
ENSECAG00000016838	3.7093	5.50448	142.052	3.37491e-07	4.51103e-06	F6XYD8	Uncharacterized protein	CDC14A	CDC14A	cell division cycle 14A [Source:VGNC Symbol;Acc:VGNC:50820]
ENSECAG00000004556	3.70785	4.33967	78.0436	5.18545e-06	3.15147e-05	F7AXS6	Uncharacterized protein	BCL6	BCL6	BCL6, transcription repressor [Source:VGNC Symbol;Acc:VGNC:57978]
ENSECAG00000021642	3.70203	4.87397	298.978	9.88263e-09	5.68414e-07	F6XIC1	Uncharacterized protein	DYRK3	DYRK3	dual specificity tyrosine phosphorylation regulated kinase 3 [Source:VGNC Symbol;Acc:VGNC:17378]
ENSECAG00000022407	3.7019	2.45589	10.1902	0.00971975	0.016608	F6ZCQ3	Uncharacterized protein		SLIT2	slit guidance ligand 2 [Source:VGNC Symbol;Acc:VGNC:51322]
ENSECAG00000021224	3.70103	4.58547	107.457	1.22494e-06	1.1034e-05	F6T8C1	Phosphoinositide phospholipase C (EC 3.1.4.11)	PLCB1	PLCB1	phospholipase C beta 1 [Source:VGNC Symbol;Acc:VGNC:21535]
ENSECAG00000015782	3.69123	8.23538	64.6015	1.19112e-05	5.90541e-05	F6XH52;F6XXZ1	Uncharacterized protein;Uncharacterized protein	nan;nan
ENSECAG00000019928	3.68881	6.50936	25.0478	0.000547633	0.0013582	F6WCX4;Q30486	Uncharacterized protein;MHC Class I heavy chain	EQMHCC1;EQMHCC1
ENSECAG00000012060	3.68862	3.80824	67.1583	1.0056e-05	5.20785e-05	F6SG94	Uncharacterized protein	MYO3A	MYO3A	myosin IIIA [Source:VGNC Symbol;Acc:VGNC:20506]
ENSECAG00000011326	3.68776	6.95572	143.62	3.20655e-07	4.37447e-06	F6ZYT5	Uncharacterized protein	TAPT1	TAPT1	transmembrane anterior posterior transformation 1 [Source:VGNC Symbol;Acc:VGNC:23874]
ENSECAG00000009387	3.68664	4.17718	140.828	3.51381e-07	4.64848e-06	F6ZBX7;F7BRG2	Uncharacterized protein;Uncharacterized protein	MEIS1;MEIS1	MEIS1	Meis homeobox 1 [Source:VGNC Symbol;Acc:VGNC:20101]
ENSECAG00000019268	3.68321	3.81111	46.6052	4.78544e-05	0.000176033	F7A2F8	Uncharacterized protein	PHF7	PHF7	PHD finger protein 7 [Source:VGNC Symbol;Acc:VGNC:21386]
ENSECAG00000014219	3.67956	3.21536	33.2845	0.000186399	0.000543914	F7CYE8;F7DPB9	Uncharacterized protein;Uncharacterized protein	SRCIN1;SRCIN1	SRCIN1	SRC kinase signaling inhibitor 1 [Source:VGNC Symbol;Acc:VGNC:23572]
ENSECAG00000019338	3.6766	5.07422	196.975	7.25685e-08	1.69064e-06	F7BKS7	Uncharacterized protein	DRC3	DRC3	dynein regulatory complex subunit 3 [Source:VGNC Symbol;Acc:VGNC:51805]
ENSECAG00000015341	3.67405	2.73652	40.602	8.43662e-05	0.000280704	F6U711	Kynurenine 3-monooxygenase (EC 1.14.13.9) (Kynurenine 3-hydroxylase)	KMO	KMO	kynurenine 3-monooxygenase [Source:VGNC Symbol;Acc:VGNC:19492]
ENSECAG00000010909	3.67076	6.76883	160.176	1.92474e-07	3.08863e-06	F7BIK2	Uncharacterized protein	TNS2	TNS2	tensin 2 [Source:VGNC Symbol;Acc:VGNC:24401]
ENSECAG00000009494	3.6695	6.06386	163.809	1.73235e-07	2.89085e-06	F6Z6H5	Uncharacterized protein	IFT80	IFT80	intraflagellar transport 80 [Source:NCBI gene;Acc:100049959]
ENSECAG00000023737	3.66109	3.60724	133.774	4.46251e-07	5.39882e-06
ENSECAG00000024622	3.64882	4.14118	105.224	1.34834e-06	1.18331e-05	F6RYH0	Uncharacterized protein	RHOBTB3	RHOBTB3	Rho related BTB domain containing 3 [Source:VGNC Symbol;Acc:VGNC:22374]
ENSECAG00000021022	3.64629	2.50597	30.9665	0.000246685	0.000686176	F6TY38	Glutathione peroxidase	GPX7	GPX7	glutathione peroxidase 7 [Source:VGNC Symbol;Acc:VGNC:50699]
ENSECAG00000008434	3.64576	7.32528	167.212	1.57277e-07	2.7033e-06	F6WB07	Uncharacterized protein	EFHC1	EFHC1	EF-hand domain containing 1 [Source:VGNC Symbol;Acc:VGNC:17445]
ENSECAG00000013428	3.6452	3.67628	49.7789	3.63348e-05	0.000141225	F7BJS4	Uncharacterized protein		ID4	inhibitor of DNA binding 4, HLH protein [Source:VGNC Symbol;Acc:VGNC:56669]
ENSECAG00000019465	3.64507	6.03188	58.1323	1.87968e-05	8.38769e-05	F7CR03	Uncharacterized protein	PLTP	PLTP	phospholipid transfer protein [Source:VGNC Symbol;Acc:VGNC:21597]
ENSECAG00000014767	3.64344	6.9205	89.8201	2.76451e-06	1.97014e-05	F7DM69	Uncharacterized protein	PLXNB1	PLXNB1	plexin B1 [Source:VGNC Symbol;Acc:VGNC:21603]
ENSECAG00000003315	3.64275	3.04297	27.2617	0.000400207	0.00104318	F6X610	Uncharacterized protein		IRS2	insulin receptor substrate 2 [Source:NCBI gene;Acc:100146249]
ENSECAG00000009893	3.63153	4.0324	83.708	3.79366e-06	2.51079e-05	F7B959	Uncharacterized protein	CDK19	CDK19	cyclin dependent kinase 19 [Source:VGNC Symbol;Acc:VGNC:51011]
ENSECAG00000019602	3.63043	5.44381	145.966	2.97312e-07	4.15092e-06	F7CC54	Uncharacterized protein	DLEC1	DLEC1	DLEC1, cilia and flagella associated protein [Source:VGNC Symbol;Acc:VGNC:54775]
ENSECAG00000009650	3.62908	3.58886	130.056	5.08604e-07	5.88904e-06	F6Z6F7	Uncharacterized protein	TSNAXIP1	TSNAXIP1	translin associated factor X interacting protein 1 [Source:VGNC Symbol;Acc:VGNC:24586]
ENSECAG00000014342	3.62887	4.27741	187.978	9.05477e-08	1.93113e-06	F6ZQJ1	Uncharacterized protein	TRIM4	TRIM4	tripartite motif containing 4 [Source:VGNC Symbol;Acc:VGNC:24508]
ENSECAG00000016210	3.62808	2.52813	58.4359	1.83809e-05	8.23695e-05	F6QIB9;F6W238	Uncharacterized protein;Uncharacterized protein	ADAMTS10;ADAMTS10	ADAMTS10	ADAM metallopeptidase with thrombospondin type 1 motif 10 [Source:VGNC Symbol;Acc:VGNC:55772]
ENSECAG00000012033	3.62756	4.10412	43.8939	6.13275e-05	0.000216334	F6VFR4	Uncharacterized protein	THAP5	THAP5	THAP domain containing 5 [Source:VGNC Symbol;Acc:VGNC:24069]
ENSECAG00000023554	3.62566	2.41454	8.28888	0.0165491	0.02663	F7C8C9;F7CJ57	Uncharacterized protein;Uncharacterized protein	EMID1;EMID1	EMID1	EMI domain containing 1 [Source:VGNC Symbol;Acc:VGNC:17562]
ENSECAG00000010120	3.62347	2.99636	49.0407	3.86859e-05	0.000148179	F6R5C0	Uncharacterized protein	SNAI2	SNAI2	snail family transcriptional repressor 2 [Source:VGNC Symbol;Acc:VGNC:23371]
ENSECAG00000018012	3.6182	4.98929	104.841	1.37094e-06	1.196e-05	F7ASU6;F7CI32;F7DKR3	Uncharacterized protein;Uncharacterized protein;Uncharacterized protein	SELENBP1;SELENBP1;SELENBP1	SELENBP1	Equus caballus selenium binding protein 1 (SELENBP1), mRNA. [Source:RefSeq mRNA;Acc:NM_001309514]
ENSECAG00000008652	3.61758	5.11171	184.574	9.87175e-08	2.03071e-06	F6TGG2	Uncharacterized protein	KREMEN1	KREMEN1	kringle containing transmembrane protein 1 [Source:VGNC Symbol;Acc:VGNC:19516]
ENSECAG00000006518	3.61419	3.90457	23.8118	0.000658404	0.00159407	F7A8U5	Uncharacterized protein	SLC39A10	SLC39A10	solute carrier family 39 member 10 [Source:VGNC Symbol;Acc:VGNC:23199]
ENSECAG00000000596	3.61226	5.32613	178.219	1.16479e-07	2.23054e-06	F6WVP9;F6X372	Uncharacterized protein;Uncharacterized protein	KIF13A;KIF13A	KIF13A	kinesin family member 13A [Source:VGNC Symbol;Acc:VGNC:19392]
ENSECAG00000013091	3.61108	6.13758	94.1379	2.23644e-06	1.68379e-05	F7BJD8	Uncharacterized protein	CTSH	CTSH	cathepsin H [Source:VGNC Symbol;Acc:VGNC:16952]
ENSECAG00000013829	3.60709	4.99655	106.008	1.30335e-06	1.15855e-05	F7ARH1	Uncharacterized protein	LRRIQ3	LRRIQ3	leucine rich repeats and IQ motif containing 3 [Source:VGNC Symbol;Acc:VGNC:49410]
ENSECAG00000015505	3.6028	6.30334	21.5621	0.000938201	0.00217179	F6UE14;F6V143	Uncharacterized protein;Uncharacterized protein	nan;nan
ENSECAG00000007309	3.59838	3.60516	44.7363	5.67019e-05	0.000202355				FZD5	frizzled class receptor 5 [Source:HGNC Symbol;Acc:HGNC:4043]
ENSECAG00000022403	3.59327	3.21709	13.1645	0.00469063	0.0087479	F6ZHW5	Uncharacterized protein	EFCAB2		EF-hand calcium binding domain 2 [Source:NCBI gene;Acc:100065948]
ENSECAG00000012960	3.58178	3.05596	35.3814	0.000146558	0.000445005	F6RIT3	Uncharacterized protein	IRAK2	IRAK2	interleukin 1 receptor associated kinase 2 [Source:VGNC Symbol;Acc:VGNC:19126]
ENSECAG00000015797	3.57543	4.645	170.167	1.44835e-07	2.56585e-06	F6TA39	Uncharacterized protein	SLC19A2	SLC19A2	solute carrier family 19 member 2 [Source:VGNC Symbol;Acc:VGNC:23059]
ENSECAG00000013058	3.57148	4.57037	123.896	6.36643e-07	6.92252e-06	F6ZVQ3	Uncharacterized protein	PBX1	PBX1	PBX homeobox 1 [Source:VGNC Symbol;Acc:VGNC:21185]
ENSECAG00000019701	3.5707	2.15176	22.5407	0.000801725	0.00189864	F7CLV9	Uncharacterized protein	ANKFN1	ANKFN1	ankyrin repeat and fibronectin type III domain containing 1 [Source:VGNC Symbol;Acc:VGNC:15311]
ENSECAG00000010266	3.56945	5.85925	174.181	1.2977e-07	2.39364e-06	F6SFE8	Uncharacterized protein	NFAT5	NFAT5	nuclear factor of activated T cells 5 [Source:VGNC Symbol;Acc:VGNC:20702]
ENSECAG00000009302	3.56705	4.35469	147.38	2.84222e-07	4.0263e-06	F6Y723	Uncharacterized protein	CCDC114	CCDC114	coiled-coil domain containing 114 [Source:VGNC Symbol;Acc:VGNC:51009]
ENSECAG00000008155	3.56362	4.80229	112.677	9.85667e-07	9.38051e-06	F6T4B2;F6TBG8	Uncharacterized protein;Uncharacterized protein	TTC25;TTC25
ENSECAG00000003398	3.55502	3.16546	48.6669	3.99463e-05	0.000151854	F6YSK7	Uncharacterized protein		MARCKS	myristoylated alanine rich protein kinase C substrate [Source:NCBI gene;Acc:111775348]
ENSECAG00000015922	3.55372	4.91231	56.7315	2.08689e-05	9.09886e-05	F6TXB3	Uncharacterized protein	MBOAT2	MBOAT2	membrane bound O-acyltransferase domain containing 2 [Source:VGNC Symbol;Acc:VGNC:51337]
ENSECAG00000023986	3.55347	4.37934	22.4752	0.000810076	0.00191611	F6XA91;F6XUA3;F6XUF3	Uncharacterized protein;Uncharacterized protein;Uncharacterized protein	nan;nan;nan
ENSECAG00000016488	3.55201	7.35567	116.676	8.3973e-07	8.31985e-06	F6X7C1	Uncharacterized protein	RCN2	RCN2	reticulocalbin 2 [Source:VGNC Symbol;Acc:VGNC:22273]
ENSECAG00000011075	3.55019	3.51243	89.9787	2.74261e-06	1.95574e-05	F7B787	Uncharacterized protein	RFX3	RFX3	regulatory factor X3 [Source:VGNC Symbol;Acc:VGNC:22328]
ENSECAG00000012644	3.54565	3.10213	20.7857	0.00106675	0.00242728	F6QVL3	Uncharacterized protein		GTF2A1L	general transcription factor IIA subunit 1 like [Source:NCBI gene;Acc:100534009]
ENSECAG00000010419	3.54414	1.64703	8.72984	0.0145476	0.0237119	F6RSX0	Uncharacterized protein	GPRASP2	GPRASP2	G protein-coupled receptor associated sorting protein 2 [Source:VGNC Symbol;Acc:VGNC:18553]
ENSECAG00000007145	3.54294	2.27623	27.4835	0.000388247	0.00101772	F7CLQ3	Uncharacterized protein	FAM20C	FAM20C	FAM20C, golgi associated secretory pathway kinase [Source:VGNC Symbol;Acc:VGNC:17850]
ENSECAG00000009763	3.54261	7.04306	396.489	2.52804e-09	3.24311e-07	F7B3C0	NADH-cytochrome b5 reductase (EC 1.6.2.2)	CYB5R1	CYB5R1	cytochrome b5 reductase 1 [Source:VGNC Symbol;Acc:VGNC:50463]
ENSECAG00000017807	3.54044	5.97391	103.399	1.46036e-06	1.24398e-05	F7CI56;F7DAJ5;F7DAL5	Uncharacterized protein;Uncharacterized protein;Uncharacterized protein	NAV2;NAV2;NAV2	NAV2	neuron navigator 2 [Source:VGNC Symbol;Acc:VGNC:20568]
ENSECAG00000009535	3.53981	2.39179	18.0742	0.00171864	0.00364089	A0A0B4J1B5	Uncharacterized protein	FCER1G	FCER1G	Fc fragment of IgE receptor Ig [Source:VGNC Symbol;Acc:VGNC:17973]
ENSECAG00000019243	3.53929	3.36895	29.2062	0.000308619	0.000832505	F7BL00	Uncharacterized protein	HSD11B1	HSD11B1	hydroxysteroid 11-beta dehydrogenase 1 [Source:VGNC Symbol;Acc:VGNC:18880]
ENSECAG00000018094	3.53732	4.65539	103.847	1.43188e-06	1.23128e-05	F6RZT4	Uncharacterized protein		TBC1D16	TBC1 domain family member 16 [Source:NCBI gene;Acc:100050342]
ENSECAG00000000532	3.52837	5.48167	169.709	1.46684e-07	2.58244e-06	F7D3D1	Uncharacterized protein	EPS8L1	EPS8L1	EPS8 like 1 [Source:VGNC Symbol;Acc:VGNC:17638]
ENSECAG00000004355	3.52573	2.68463	66.8131	1.0285e-05	5.29166e-05	F7AZA9	Uncharacterized protein	MAGEH1	MAGEH1	MAGE family member H1 [Source:VGNC Symbol;Acc:VGNC:19894]
ENSECAG00000000484	3.52408	2.59161	16.0885	0.00251673	0.00505088	F7DSM8	Uncharacterized protein	PPARA	PPARA	peroxisome proliferator activated receptor alpha [Source:VGNC Symbol;Acc:VGNC:21714]
ENSECAG00000015448	3.52269	4.47279	58.8013	1.78948e-05	8.05336e-05	F6T753	Uncharacterized protein	TAPBP	TAPBP	TAP binding protein [Source:VGNC Symbol;Acc:VGNC:23872]
ENSECAG00000010573	3.51705	6.66368	197.557	7.15611e-08	1.68067e-06	F7C292	Uncharacterized protein	CELSR1	CELSR1	cadherin EGF LAG seven-pass G-type receptor 1 [Source:VGNC Symbol;Acc:VGNC:16389]
ENSECAG00000009701	3.51393	6.86464	148.46	2.74694e-07	3.93943e-06	F6PQH3	Uncharacterized protein	SLC44A4	SLC44A4	solute carrier family 44 member 4 [Source:VGNC Symbol;Acc:VGNC:23221]
ENSECAG00000024554	3.51327	3.25209	86.0744	3.34811e-06	2.27695e-05	F6QZI2	Uncharacterized protein	TMEM106A	TMEM106A	transmembrane protein 106A [Source:VGNC Symbol;Acc:VGNC:24176]
ENSECAG00000011671	3.51152	4.21619	25.3906	0.000520981	0.00130127	O19011	Transforming growth factor beta-1 (TGF-beta-1) [Cleaved into: Latency-associated peptide (LAP)]	TGFB1	TGFB1	transforming growth factor beta 1 [Source:VGNC Symbol;Acc:VGNC:24051]
ENSECAG00000007805	3.50782	3.61211	69.5484	8.62758e-06	4.65136e-05	F7E3M8	Uncharacterized protein	CCDC141	CCDC141	coiled-coil domain containing 141 [Source:VGNC Symbol;Acc:VGNC:16125]
ENSECAG00000024686	3.50679	4.63802	66.3614	1.05943e-05	5.40526e-05	F6RD43	Uncharacterized protein	AGO4	AGO4	argonaute 4, RISC catalytic component [Source:VGNC Symbol;Acc:VGNC:50645]
ENSECAG00000024881	3.50315	5.0482	190.894	8.41876e-08	1.85595e-06	F6PQA7	Uncharacterized protein	ARSK	ARSK	arylsulfatase family member K [Source:VGNC Symbol;Acc:VGNC:15551]
ENSECAG00000024277	3.50211	5.56364	202.67	6.33931e-08	1.5682e-06	F6XFZ0	Uncharacterized protein	HLTF	HLTF	helicase like transcription factor [Source:VGNC Symbol;Acc:VGNC:50482]
ENSECAG00000011120	3.4995	5.4314	170.472	1.43619e-07	2.55171e-06	F6ZL91	Uncharacterized protein	THRA	THRA	thyroid hormone receptor alpha [Source:VGNC Symbol;Acc:VGNC:56499]
ENSECAG00000007365	3.4979	7.40817	264.648	1.77528e-08	7.74316e-07	F7CQ38	Uncharacterized protein	INTS6L	INTS6L	integrator complex subunit 6-like [Source:NCBI gene;Acc:100057188]
ENSECAG00000022775	3.49667	1.24934	9.36331	0.0121612	0.0202533	F6V7C9	Uncharacterized protein
ENSECAG00000010245	3.48928	1.84814	17.0239	0.00209499	0.00431954	F6Q7S8	Uncharacterized protein	ZNF365	ZNF365	zinc finger protein 365 [Source:VGNC Symbol;Acc:VGNC:51822]
ENSECAG00000008975	3.48698	7.01907	259.338	1.95633e-08	7.96399e-07	F6Y2R5	Uncharacterized protein	PPM1H	PPM1H	protein phosphatase, Mg2+/Mn2+ dependent 1H [Source:VGNC Symbol;Acc:VGNC:21745]
ENSECAG00000016433	3.48449	7.28143	188.736	8.88414e-08	1.90877e-06	F6XBM5;F6Z3Z4	Uncharacterized protein;Uncharacterized protein	GLG1;GLG1	GLG1	golgi glycoprotein 1 [Source:VGNC Symbol;Acc:VGNC:18372]
ENSECAG00000022606	3.48395	5.90439	239.135	2.88357e-08	9.89899e-07	F6TVR0	Uncharacterized protein	RCBTB2	RCBTB2	RCC1 and BTB domain containing protein 2 [Source:VGNC Symbol;Acc:VGNC:22266]
ENSECAG00000022874	3.47997	4.35574	187.3	9.21075e-08	1.94775e-06	F6VTN3	Uncharacterized protein	SCG5	SCG5	secretogranin V [Source:VGNC Symbol;Acc:VGNC:22723]
ENSECAG00000022265	3.4796	7.46352	248.566	2.39682e-08	8.79502e-07	F7B7T8	Uncharacterized protein	SMC6	SMC6	structural maintenance of chromosomes 6 [Source:VGNC Symbol;Acc:VGNC:23334]
ENSECAG00000010840	3.47456	5.3321	101.564	1.58448e-06	1.32063e-05	F7BWM5	Lipase	LIPA	LIPA	lipase A, lysosomal acid type [Source:VGNC Symbol;Acc:VGNC:19685]
ENSECAG00000017743	3.47266	3.28818	17.0216	0.00209591	0.00432068	F6RJ23;F6S6U7	Uncharacterized protein;Uncharacterized protein	SESN3;SESN3	SESN3	sestrin 3 [Source:VGNC Symbol;Acc:VGNC:22871]
ENSECAG00000023625	3.47192	5.07501	76.2039	5.7647e-06	3.42107e-05	F6YNB4	Uncharacterized protein	FCHO2	FCHO2	FCH domain only 2 [Source:VGNC Symbol;Acc:VGNC:17977]
ENSECAG00000019566	3.46835	2.33398	38.6851	0.000102601	0.000330476	F7D9S6	Uncharacterized protein	PHYHIPL	PHYHIPL	phytanoyl-CoA 2-hydroxylase interacting protein like [Source:VGNC Symbol;Acc:VGNC:21406]
ENSECAG00000022678	3.46303	2.41764	13.9386	0.0039463	0.00752142	F6TXM8;F6VWN6	Pendrin (Sodium-independent chloride/iodide transporter) (Solute carrier family 26 member 4);Pendrin (Sodium-independent chloride/iodide transporter) (Solute carrier family 26 member 4)	SLC26A4;SLC26A4	SLC26A4	solute carrier family 26 member 4 [Source:VGNC Symbol;Acc:VGNC:23125]
ENSECAG00000022052	3.45765	4.47376	86.2746	3.31338e-06	2.26262e-05	F6XKJ9	Clathrin heavy chain linker domain-containing protein 1	CLHC1	CLHC1	clathrin heavy chain linker domain containing 1 [Source:VGNC Symbol;Acc:VGNC:16610]
ENSECAG00000025068	3.45416	5.23607	142.213	3.35719e-07	4.49252e-06	F6Q5D6	Uncharacterized protein	SLC12A6	SLC12A6	solute carrier family 12 member 6 [Source:VGNC Symbol;Acc:VGNC:23022]
ENSECAG00000017697	3.45086	1.93476	11.7988	0.00646508	0.0116147	F6QG66	Uncharacterized protein			endothelial cell surface expressed chemotaxis and apoptosis regulator [Source:NCBI gene;Acc:100072509]
ENSECAG00000010560	3.45037	1.59587	6.35391	0.0305339	0.0458404	F6R8V8	C-X-C motif chemokine	CXCL1	CXCL1	chemokine (C-X-C motif) ligand 1 (melanoma growth stimulating activity, alpha) [Source:NCBI gene;Acc:100034121]
ENSECAG00000011254	3.4486	4.15959	145.591	3.00904e-07	4.18596e-06	F7BC08	Uncharacterized protein
ENSECAG00000018904	3.4469	3.36824	33.332	0.000185362	0.000541297	F7AD30	Uncharacterized protein	NOXA1	NOXA1	NADPH oxidase activator 1 [Source:VGNC Symbol;Acc:VGNC:20825]
ENSECAG00000004335	3.44665	2.24387	12.3539	0.00565996	0.0103429	F6PXA5	Uncharacterized protein	HKDC1	HKDC1	hexokinase domain containing 1 [Source:VGNC Symbol;Acc:VGNC:18798]
ENSECAG00000021583	3.44665	1.87791	9.37802	0.0121117	0.0201789	F6Y249	Uncharacterized protein	LMOD1	LMOD1	leiomodin 1 [Source:VGNC Symbol;Acc:VGNC:19713]
ENSECAG00000014118	3.44638	4.95706	223.479	3.98296e-08	1.20716e-06	F7CD73	Uncharacterized protein	ZNF512	ZNF512	zinc finger protein 512 [Source:VGNC Symbol;Acc:VGNC:25333]
ENSECAG00000016652	3.44562	6.42004	167.856	1.54459e-07	2.66276e-06	F6X2S3	Uncharacterized protein	PPFIBP1	PPFIBP1	PPFIA binding protein 1 [Source:VGNC Symbol;Acc:VGNC:21725]
ENSECAG00000005685	3.44415	4.69237	63.2239	1.3081e-05	6.33344e-05	F7B6J0	Uncharacterized protein	RDH10	RDH10	retinol dehydrogenase 10 [Source:VGNC Symbol;Acc:VGNC:22279]
ENSECAG00000006674	3.44181	4.54991	120.481	7.24322e-07	7.53685e-06	F6VUS2	Uncharacterized protein	RRAD	RRAD	RRAD, Ras related glycolysis inhibitor and calcium channel regulator [Source:VGNC Symbol;Acc:VGNC:22575]
ENSECAG00000019334	3.4329	6.06453	280.832	1.33533e-08	6.6207e-07	F7DJ45	Uncharacterized protein	SLC24A3	SLC24A3	solute carrier family 24 member 3 [Source:VGNC Symbol;Acc:VGNC:23087]
ENSECAG00000022097	3.42563	3.65466	148.087	2.77933e-07	3.96932e-06	F6Z1L7	Uncharacterized protein			dystrophin [Source:NCBI gene;Acc:100051515]
ENSECAG00000020358	3.42556	4.92214	14.5726	0.00344094	0.00666807	F6VAR5	Uncharacterized protein	DRB	DRB	MHC class II DR-beta chain [Source:NCBI gene;Acc:100052310]
ENSECAG00000009069	3.42442	8.88727	68.7942	9.05028e-06	4.81437e-05	F7AKC4	Uncharacterized protein	LOC100056062
ENSECAG00000004762	3.42087	5.62663	204.333	6.09815e-08	1.5248e-06	F6QWB9	Uncharacterized protein	NRIP1	NRIP1	nuclear receptor interacting protein 1 [Source:VGNC Symbol;Acc:VGNC:20886]
ENSECAG00000012220	3.41871	7.9124	132.794	4.61742e-07	5.54037e-06	F6PQ17;F6RLL6	Uncharacterized protein;Uncharacterized protein	SSFA2;SSFA2	ITPRID2	ITPR interacting domain containing 2 [Source:VGNC Symbol;Acc:VGNC:23607]
ENSECAG00000006338	3.41683	4.57304	62.1019	1.41371e-05	6.71888e-05	F7E3B8	Uncharacterized protein	ANKH	ANKH	ANKH inorganic pyrophosphate transport regulator [Source:VGNC Symbol;Acc:VGNC:15313]
ENSECAG00000007087	3.41364	4.29717	54.3334	2.5093e-05	0.000105547	F7E2F1	Uncharacterized protein	FBXL13	FBXL13	F-box and leucine rich repeat protein 13 [Source:VGNC Symbol;Acc:VGNC:52383]
ENSECAG00000011987	3.41208	4.86495	70.7073	8.02332e-06	4.39824e-05	F6T6N5	Uncharacterized protein	SGSM1	SGSM1	small G protein signaling modulator 1 [Source:NCBI gene;Acc:100065654]
ENSECAG00000022305	3.40762	4.61186	107.2	1.23846e-06	1.11241e-05	F6ZI08	Tetraspanin	TSPAN1	TSPAN1	tetraspanin 1 [Source:NCBI gene;Acc:100064866]
ENSECAG00000014498	3.4062	6.29101	58.802	1.78938e-05	8.05336e-05	F7D618	Uncharacterized protein	SLC38A2	SLC38A2	solute carrier family 38 member 2 [Source:VGNC Symbol;Acc:VGNC:23191]
ENSECAG00000012307	3.40376	4.25428	46.7123	4.73997e-05	0.000174803	F6QZA2	Uncharacterized protein	PIH1D2	PIH1D2	PIH1 domain containing 2 [Source:VGNC Symbol;Acc:VGNC:21440]
ENSECAG00000012933	3.39975	3.16585	6.89225	0.0255345	0.0391555	F6R1U8	MHC class II antigen	DRB Eqca-DRB3	DRB	MHC class II DR-beta chain [Source:NCBI gene;Acc:100052364]
ENSECAG00000012172	3.39311	2.27506	15.2943	0.00295739	0.00582738	F6R5F5	Uncharacterized protein	PFKFB3	PFKFB3	6-phosphofructo-2-kinase/fructose-2,6-biphosphatase 3 [Source:VGNC Symbol;Acc:VGNC:21339]
ENSECAG00000008237	3.39305	6.31539	52.3348	2.94188e-05	0.000119509	F6U5J5	Uncharacterized protein	KLHL13	KLHL13	kelch like family member 13 [Source:VGNC Symbol;Acc:VGNC:19462]
ENSECAG00000008351	3.38813	3.58843	16.0982	0.00251186	0.00504372	F6SCW3;F6TGT9	Uncharacterized protein;Uncharacterized protein	MMP14;MMP14	MMP14	matrix metallopeptidase 14 [Source:VGNC Symbol;Acc:VGNC:20224]
ENSECAG00000009273	3.38688	3.53976	36.9059	0.000123924	0.000387851	F6Y744	Uncharacterized protein	SLC45A3	SLC45A3	solute carrier family 45 member 3 [Source:VGNC Symbol;Acc:VGNC:23225]
ENSECAG00000016569	3.38496	6.18732	130.155	5.06808e-07	5.87411e-06	F6Y7P0	Uncharacterized protein	C5orf30
ENSECAG00000026969	3.38055	6.44575	118.792	7.73016e-07	7.87017e-06	F6RHJ6	Uncharacterized protein	RIMKLB	RIMKLB	ribosomal modification protein rimK like family member B [Source:VGNC Symbol;Acc:VGNC:22391]
ENSECAG00000023443	3.37932	3.62739	34.602	0.000160043	0.000479178	F6VP45	Uncharacterized protein	C2orf54	MAB21L4	mab-21 like 4 [Source:VGNC Symbol;Acc:VGNC:52345]
ENSECAG00000009444	3.37414	2.59069	51.759	3.08279e-05	0.00012406	F6YJJ8	Uncharacterized protein	PCYT1B	PCYT1B	phosphate cytidylyltransferase 1, choline, beta [Source:VGNC Symbol;Acc:VGNC:21223]
ENSECAG00000024385	3.37175	1.37322	10.7343	0.00843436	0.0146886	F6YV97	Uncharacterized protein	PIWIL4	PIWIL4	piwi like RNA-mediated gene silencing 4 [Source:VGNC Symbol;Acc:VGNC:21484]
ENSECAG00000016257	3.37062	3.53147	65.131	1.14953e-05	5.74864e-05	F6XCQ3	Uncharacterized protein		DYNC2H1	dynein cytoplasmic 2 heavy chain 1 [Source:NCBI gene;Acc:100061459]
ENSECAG00000009463	3.36909	7.21378	201.689	6.48695e-08	1.58701e-06	F6YK38	Uncharacterized protein	CCDC15	CCDC15	coiled-coil domain containing 15 [Source:VGNC Symbol;Acc:VGNC:56022]
ENSECAG00000018382	3.36839	5.51665	38.0051	0.000110186	0.00035072	F7A1I5	Uncharacterized protein	COL22A1
ENSECAG00000015396	3.36657	2.4566	13.3492	0.00449865	0.00844415	F6VCL8	Uncharacterized protein	KIF17	KIF17	kinesin family member 17 [Source:VGNC Symbol;Acc:VGNC:19397]
ENSECAG00000016486	3.36335	5.0777	94.8156	2.16501e-06	1.64399e-05	F6YID5	Uncharacterized protein	ARRDC2	ARRDC2	arrestin domain containing 2 [Source:NCBI gene;Acc:100070547]
ENSECAG00000017946	3.36322	5.1897	57.354	1.99158e-05	8.77231e-05	F6R2B8	Uncharacterized protein		KMT2D	lysine methyltransferase 2D [Source:NCBI gene;Acc:100058932]
ENSECAG00000018756	3.36189	1.83345	7.34929	0.0220554	0.0343379	F7A8N4	Uncharacterized protein	GPLD1	GPLD1	glycosylphosphatidylinositol specific phospholipase D1 [Source:VGNC Symbol;Acc:VGNC:18497]
ENSECAG00000009337	3.36105	5.02469	146.457	2.92686e-07	4.10113e-06	F6Y5N5	Tetraspanin	TSPAN9	TSPAN9	tetraspanin 9 [Source:VGNC Symbol;Acc:VGNC:24596]
ENSECAG00000018039	3.36072	3.60292	106.503	1.27593e-06	1.13785e-05	F6RRJ4	Tyrosine-protein kinase (EC 2.7.10.2)	FRK	FRK	fyn related Src family tyrosine kinase [Source:VGNC Symbol;Acc:VGNC:51030]
ENSECAG00000012845	3.35624	2.94889	49.7642	3.638e-05	0.000141306	F6SVH5	Uncharacterized protein	MAPRE2	MAPRE2	microtubule associated protein RP/EB family member 2 [Source:VGNC Symbol;Acc:VGNC:19971]
ENSECAG00000013515	3.35437	3.17624	27.2361	0.000401615	0.00104568	F7AP03	Uncharacterized protein	SEMA3B	SEMA3B	semaphorin 3B [Source:VGNC Symbol;Acc:VGNC:22808]
ENSECAG00000013925	3.35385	5.50021	142.717	3.30232e-07	4.45506e-06	F7D5G4	Uncharacterized protein	KAT2B	KAT2B	lysine acetyltransferase 2B [Source:VGNC Symbol;Acc:VGNC:19242]
ENSECAG00000007589	3.35378	6.76841	163.351	1.75531e-07	2.91346e-06	F6TXW5	Integrin beta	ITGB5	ITGB5	integrin subunit beta 5 [Source:VGNC Symbol;Acc:VGNC:19179]
ENSECAG00000004962	3.35336	3.01349	29.9265	0.000281241	0.000768115	F6SLJ0;F7CIL5	Uncharacterized protein;Uncharacterized protein	FAM65C;FAM65C	RIPOR3	RIPOR family member 3 [Source:VGNC Symbol;Acc:VGNC:22402]
ENSECAG00000019954	3.3505	4.35132	46.5914	4.79134e-05	0.000176194	F7CR09	Uncharacterized protein	HNF1A	HNF1A	HNF1 homeobox A [Source:VGNC Symbol;Acc:VGNC:50939]
ENSECAG00000002823	3.34898	1.64687	11.0766	0.0077305	0.0135893	F6YJ71	Uncharacterized protein	LIN7A	LIN7A	lin-7 homolog A, crumbs cell polarity complex component [Source:VGNC Symbol;Acc:VGNC:19678]
ENSECAG00000019054	3.34194	5.41245	262.474	1.84687e-08	7.84609e-07	F7BKU3	Uncharacterized protein	TMEM67	TMEM67	transmembrane protein 67 [Source:VGNC Symbol;Acc:VGNC:24309]
ENSECAG00000008228	3.33735	3.4402	34.9977	0.000153018	0.000461	F6VQM9	Uncharacterized protein	C1orf101	CATSPERE	catsper channel auxiliary subunit epsilon [Source:VGNC Symbol;Acc:VGNC:16085]
ENSECAG00000006613	3.33572	3.41673	60.4291	1.59086e-05	7.38285e-05	F7AD81	Uncharacterized protein	FBXO45	FBXO45	F-box protein 45 [Source:VGNC Symbol;Acc:VGNC:17957]
ENSECAG00000007962	3.33505	5.21927	43.5029	6.36277e-05	0.000222956	F6V2F0	O-acyltransferase	SOAT1	SOAT1	sterol O-acyltransferase 1 [Source:VGNC Symbol;Acc:VGNC:23435]
ENSECAG00000014519	3.33384	2.48376	18.2678	0.00165847	0.00353705	F7DTC2	Uncharacterized protein	ETV7	ETV7	ETS variant 7 [Source:VGNC Symbol;Acc:VGNC:17707]
ENSECAG00000017312	3.33004	3.86788	48.084	4.20114e-05	0.000158664	F6Z731	Uncharacterized protein	NWD2	NWD2	NACHT and WD repeat domain containing 2 [Source:VGNC Symbol;Acc:VGNC:20983]
ENSECAG00000017699	3.32585	2.36762	17.5524	0.0018944	0.00396658	F6QFS4	Uncharacterized protein	DACH1	DACH1	dachshund family transcription factor 1 [Source:VGNC Symbol;Acc:VGNC:16996]
ENSECAG00000001079	3.32179	1.21408	9.2781	0.0124529	0.0206694	F7C4Z3	Uncharacterized protein	KCNK13	KCNK13	potassium two pore domain channel subfamily K member 13 [Source:VGNC Symbol;Acc:VGNC:55287]
ENSECAG00000012155	3.31962	3.58228	21.0828	0.0010152	0.00232728	F6T7B9	Uncharacterized protein	GAN	GAN	gigaxonin [Source:VGNC Symbol;Acc:VGNC:18240]
ENSECAG00000024139	3.31555	2.63069	55.0076	2.38091e-05	0.00010137	F6WZY3	Uncharacterized protein	LONRF3	LONRF3	LON peptidase N-terminal domain and ring finger 3 [Source:VGNC Symbol;Acc:VGNC:19722]
ENSECAG00000010394	3.31428	3.14163	27.6895	0.00037752	0.000994728	F6SEK7	Uncharacterized protein	RAB27A	RAB27A	RAB27A, member RAS oncogene family [Source:VGNC Symbol;Acc:VGNC:22100]
ENSECAG00000002652	3.31294	2.25955	46.9974	4.62142e-05	0.00017092	F6TPL7	Uncharacterized protein	NAT1		arylamine N-acetyltransferase 1 [Source:NCBI gene;Acc:100049837]
ENSECAG00000015721	3.30759	6.07811	219.707	4.31937e-08	1.26869e-06	F6VYM5	Uncharacterized protein	SLC19A3	SLC19A3	thiamine transporter 2 [Source:NCBI gene;Acc:100062650]
ENSECAG00000019670	3.30718	3.4042	70.074	8.34697e-06	4.53166e-05	F7CFS8	Uncharacterized protein	UBA7	UBA7	ubiquitin like modifier activating enzyme 7 [Source:VGNC Symbol;Acc:VGNC:24704]
ENSECAG00000025110	3.30659	9.28356	110.858	1.0621e-06	9.92153e-06	F6Q4L3	Uncharacterized protein	DDX17	DDX17	DEAD-box helicase 17 [Source:VGNC Symbol;Acc:VGNC:56356]
ENSECAG00000026866	3.30497	3.40127	16.798	0.0021885	0.00447813	F6ZIK4	Uncharacterized protein	C4orf46	C2H4orf46	chromosome 2 C4orf46 homolog [Source:VGNC Symbol;Acc:VGNC:50670]
ENSECAG00000019538	3.30232	3.26166	95.885	2.05778e-06	1.57795e-05	F7DY18	Uncharacterized protein	FUZ	FUZ	fuzzy planar cell polarity protein [Source:VGNC Symbol;Acc:VGNC:18161]
ENSECAG00000020278	3.30223	3.82197	45.2699	5.39891e-05	0.000195134	F6U851;F6U877	Uncharacterized protein;Uncharacterized protein	RAP1GAP2;RAP1GAP2	RAP1GAP2	RAP1 GTPase activating protein 2 [Source:VGNC Symbol;Acc:VGNC:22177]
ENSECAG00000012166	3.30167	4.05244	53.5186	2.67575e-05	0.000110674	F6PMY4;F6Q221	Uncharacterized protein;Uncharacterized protein	LRP1;LRP1	LRP1	LDL receptor related protein 1 [Source:VGNC Symbol;Acc:VGNC:19758]
ENSECAG00000018514	3.29502	3.24332	8.27753	0.0166049	0.026705	F6Z8W7	Uncharacterized protein	ADAM23	ADAM23	ADAM metallopeptidase domain 23 [Source:VGNC Symbol;Acc:VGNC:15053]
ENSECAG00000015958	3.29205	2.44971	53.8222	2.61222e-05	0.000109018	F6UDH0	Uncharacterized protein	NKD1	NKD1	naked cuticle homolog 1 [Source:VGNC Symbol;Acc:VGNC:51269]
ENSECAG00000011917	3.29193	5.38928	78.1937	5.14136e-06	3.12959e-05	F6RU57	Uncharacterized protein	DOCK8	DOCK8	dedicator of cytokinesis 8 [Source:VGNC Symbol;Acc:VGNC:17269]
ENSECAG00000019187	3.28777	5.52341	70.5412	8.10672e-06	4.43025e-05	F7AD02	Uncharacterized protein	PEA15	PEA15	proliferation and apoptosis adaptor protein 15 [Source:VGNC Symbol;Acc:VGNC:21296]
ENSECAG00000023051	3.28573	1.53355	9.53252	0.011606	0.0194529	F6UG99	Uncharacterized protein	NCS1	NCS1	neuronal calcium sensor 1 [Source:VGNC Symbol;Acc:VGNC:20605]
ENSECAG00000014891	3.28555	4.23065	49.9691	3.57572e-05	0.0001394	F6WJG4;F6XBU8;F6YWP6;F6YWR0;F6YXY0	Uncharacterized protein;Uncharacterized protein;Uncharacterized protein;Uncharacterized protein;Uncharacterized protein	NRCAM;NRCAM;NRCAM;NRCAM;NRCAM	NRCAM	neuronal cell adhesion molecule [Source:VGNC Symbol;Acc:VGNC:20879]
ENSECAG00000019154	3.28418	2.5596	70.7031	8.0254e-06	4.39824e-05	F7A7L3	Uncharacterized protein	ADAMTSL4	ADAMTSL4	ADAMTS like 4 [Source:VGNC Symbol;Acc:VGNC:15077]
ENSECAG00000000722	3.283	5.36424	53.1541	2.75449e-05	0.000113084	F7DND6	Uncharacterized protein	BTBD3	BTBD3	BTB domain containing 3 [Source:VGNC Symbol;Acc:VGNC:15911]
ENSECAG00000021211	3.28296	2.54878	39.2315	9.69571e-05	0.000315347	F6Q947;F6Q978	Uncharacterized protein;Uncharacterized protein	COL15A1;COL15A1	COL15A1	collagen type XV alpha 1 chain [Source:VGNC Symbol;Acc:VGNC:16725]
ENSECAG00000019648	3.28247	3.66425	47.8451	4.28945e-05	0.000161061	F7CLC3	Uncharacterized protein	MID1	MID1	midline 1 [Source:VGNC Symbol;Acc:VGNC:20175]
ENSECAG00000022673	3.28174	5.27288	73.5378	6.74874e-06	3.84572e-05	F6VVD3	Uncharacterized protein	NSUN7	NSUN7	NOP2/Sun RNA methyltransferase family member 7 [Source:VGNC Symbol;Acc:VGNC:20911]
ENSECAG00000024328	3.28001	2.98951	21.4985	0.000948007	0.00219143	F6XFE5	Uncharacterized protein	LRRC49	LRRC49	leucine rich repeat containing 49 [Source:VGNC Symbol;Acc:VGNC:51562]
ENSECAG00000007276	3.27993	3.96671	81.4714	4.28187e-06	2.7386e-05	F6UR83	Uncharacterized protein	EPHB6	EPHB6	EPH receptor B6 [Source:VGNC Symbol;Acc:VGNC:17625]
ENSECAG00000010024	3.27895	2.05318	12.467	0.00551103	0.0101073	F7BCX4	Uncharacterized protein	KIAA1683		IQ motif containing N [Source:NCBI gene;Acc:102149637]
ENSECAG00000003028	3.27169	2.28761	25.5366	0.000510105	0.00127982	F6YRV3	Uncharacterized protein	VSX1		visual system homeobox 1-like [Source:NCBI gene;Acc:102150786]
ENSECAG00000020629	3.26872	4.58138	51.3393	3.19063e-05	0.000127559	F6TJY5	Uncharacterized protein	ELMOD3	ELMOD3	ELMO domain containing 3 [Source:VGNC Symbol;Acc:VGNC:17534]
ENSECAG00000020304	3.26661	6.21383	72.4978	7.18657e-06	4.0338e-05	F6UMJ3	Uncharacterized protein	HIPK3	HIPK3	homeodomain interacting protein kinase 3 [Source:VGNC Symbol;Acc:VGNC:18793]
ENSECAG00000017466	3.26234	4.09599	82.367	4.0778e-06	2.64489e-05	F6RWU4	Uncharacterized protein	ELMOD2	ELMOD2	ELMO domain containing 2 [Source:VGNC Symbol;Acc:VGNC:17533]
ENSECAG00000016545	3.25915	5.2259	65.5038	1.12129e-05	5.63917e-05	F6PJU3;F6S3Z9;F6S4W5;F6SZI3;F7AHX5	Uncharacterized protein;Uncharacterized protein;Uncharacterized protein;Uncharacterized protein;Uncharacterized protein	SDK1;SDK1;SDK1;SDK1;SDK1	SDK1	sidekick cell adhesion molecule 1 [Source:VGNC Symbol;Acc:VGNC:22775]
ENSECAG00000021503	3.25865	1.20981	6.34042	0.0306738	0.0459895	F6R6C2	Uncharacterized protein	MLLT11	MLLT11	MLLT11, transcription factor 7 cofactor [Source:VGNC Symbol;Acc:VGNC:20212]
ENSECAG00000009291	3.25547	2.03499	9.62607	0.0113122	0.0190072	F6Y678	Uncharacterized protein	ENKD1	ENKD1	enkurin domain containing 1 [Source:VGNC Symbol;Acc:VGNC:17581]
ENSECAG00000010080	3.25498	2.86693	21.0536	0.00102012	0.00233671	F7C1I6;F7D084	Uncharacterized protein;Uncharacterized protein	PDK3;PDK3	PDK3	pyruvate dehydrogenase kinase 3 [Source:VGNC Symbol;Acc:VGNC:21270]
ENSECAG00000005210	3.25402	3.74083	164.486	1.69909e-07	2.84867e-06	F7ASB8;F7ASQ6	Uncharacterized protein;Uncharacterized protein	CASP8;CASP8	CASP8	caspase 8 [Source:VGNC Symbol;Acc:VGNC:16071]
ENSECAG00000007355	3.24997	3.74314	39.3552	9.57317e-05	0.000312076	F7DIF3	Uncharacterized protein	PIK3IP1	PIK3IP1	phosphoinositide-3-kinase interacting protein 1 [Source:VGNC Symbol;Acc:VGNC:21450]
ENSECAG00000003473	3.24744	5.76854	126.45	5.79324e-07	6.43188e-06	F7ARU7	Uncharacterized protein	WIPI1	WIPI1	WD repeat domain, phosphoinositide interacting 1 [Source:VGNC Symbol;Acc:VGNC:25036]
ENSECAG00000025146	3.24552	4.3876	66.4575	1.05276e-05	5.3854e-05	F6SUX5	Uncharacterized protein	CDCP1	CDCP1	CUB domain containing protein 1 [Source:VGNC Symbol;Acc:VGNC:16314]
ENSECAG00000011101	3.24373	5.40998	312.267	8.01578e-09	4.96687e-07	F7ANC1	Uncharacterized protein	PTK7	PTK7	protein tyrosine kinase 7 (inactive) [Source:NCBI gene;Acc:100067287]
ENSECAG00000000238	3.24351	3.90424	53.1401	2.75757e-05	0.000113171	F7CDD0	Uncharacterized protein		BOK	BCL2 family apoptosis regulator BOK [Source:VGNC Symbol;Acc:VGNC:56540]
ENSECAG00000010522	3.24341	2.50605	42.7234	6.85313e-05	0.000236778	F6SW18	Uncharacterized protein	BACH2	BACH2	BTB domain and CNC homolog 2 [Source:VGNC Symbol;Acc:VGNC:15751]
ENSECAG00000012226	3.2412	2.13952	21.8403	0.00089673	0.00209123	F6SDM7	Uncharacterized protein		CPLANE1	ciliogenesis and planar polarity effector 1 [Source:NCBI gene;Acc:100053501]
ENSECAG00000007743	3.24018	6.09636	144.109	3.15617e-07	4.32835e-06	F6U6A9	Histone-lysine N-methyltransferase 2A (EC 2.1.1.43)	KMT2A	KMT2A	lysine methyltransferase 2A [Source:VGNC Symbol;Acc:VGNC:19493]
ENSECAG00000012680	3.23973	5.46012	178.483	1.15668e-07	2.22551e-06	F6Q6I5	Uncharacterized protein	N4BP2L1	N4BP2L1	NEDD4 binding protein 2 like 1 [Source:NCBI gene;Acc:100064645]
ENSECAG00000012082	3.23941	5.17857	144.872	3.07934e-07	4.2481e-06	F6RYU1	Uncharacterized protein	MLLT6	MLLT6	MLLT6, PHD finger containing [Source:VGNC Symbol;Acc:VGNC:56446]
ENSECAG00000011193	3.23759	7.09533	88.2809	2.98821e-06	2.09355e-05	F6ZNI9	Uncharacterized protein	KBTBD12	KBTBD12	kelch repeat and BTB domain containing 12 [Source:VGNC Symbol;Acc:VGNC:19254]
ENSECAG00000011579	3.22569	3.32842	93.9656	2.25506e-06	1.6956e-05	F7BA79	Uncharacterized protein			RAB11 family interacting protein 3 [Source:NCBI gene;Acc:100066724]
ENSECAG00000000221	3.22472	2.16606	15.6364	0.00275704	0.00547449	F7D4D8	Uncharacterized protein	ETV5	ETV5	ETS variant 5 [Source:VGNC Symbol;Acc:VGNC:17705]
ENSECAG00000019531	3.22396	3.84067	56.4947	2.12458e-05	9.23545e-05	F7CHH6	Uncharacterized protein	TTC26	TTC26	tetratricopeptide repeat domain 26 [Source:VGNC Symbol;Acc:VGNC:24619]
ENSECAG00000000462	3.22327	2.19857	18.8838	0.0014832	0.00320987	F7DK48	Uncharacterized protein	ZC3H12C	ZC3H12C	zinc finger CCCH-type containing 12C [Source:VGNC Symbol;Acc:VGNC:56805]
ENSECAG00000013247	3.22299	3.28057	19.6198	0.00130214	0.00287541	F6ZLE8;F6ZZH0	Uncharacterized protein;Uncharacterized protein	PER2;PER2	PER2	period circadian regulator 2 [Source:VGNC Symbol;Acc:VGNC:21313]
ENSECAG00000021631	3.22121	5.35195	179.706	1.12001e-07	2.19871e-06	F6YKD5	Uncharacterized protein	CSNK1E		casein kinase I [Source:NCBI gene;Acc:100055155]
ENSECAG00000017718	3.22061	2.51729	9.35795	0.0121793	0.0202703	F6QG20	Uncharacterized protein	FRRS1L	FRRS1L	ferric chelate reductase 1 like [Source:VGNC Symbol;Acc:VGNC:18133]
ENSECAG00000021859	3.21715	4.56709	77.721	5.28177e-06	3.19995e-05	F6U255	Uncharacterized protein	VLDLR	VLDLR	very low density lipoprotein receptor [Source:VGNC Symbol;Acc:VGNC:24911]
ENSECAG00000005250	3.21563	5.67764	92.447	2.4274e-06	1.78925e-05	F7DAY7	MLN64 N-terminal domain-like protein-like protein	STARD3NL	STARD3NL	STARD3 N-terminal like [Source:VGNC Symbol;Acc:VGNC:23658]
ENSECAG00000022348	3.21344	3.47275	29.9919	0.000278905	0.000762634	F7A754	Uncharacterized protein	PRSS12	PRSS12	serine protease 12 [Source:VGNC Symbol;Acc:VGNC:50746]
ENSECAG00000010990	3.21254	3.13559	44.3243	5.89097e-05	0.00020914	F6ZTD7	Uncharacterized protein	SIRPA		signal-regulatory protein beta-1 [Source:NCBI gene;Acc:100067361]
ENSECAG00000015697	3.21228	3.36531	52.5264	2.89671e-05	0.000117963	F6U721	Uncharacterized protein	TMEM17	TMEM17	transmembrane protein 17 [Source:VGNC Symbol;Acc:VGNC:24219]
ENSECAG00000013047	3.2118	4.96962	170.096	1.45119e-07	2.56657e-06	F6SET5;F6SFJ4	Uncharacterized protein;Uncharacterized protein	nan;nan
ENSECAG00000000541	3.2105	3.41423	66.3359	1.06121e-05	5.41193e-05	F7CB70	Uncharacterized protein	PTCH2	PTCH2	patched 2 [Source:VGNC Symbol;Acc:VGNC:21980]
ENSECAG00000017407	3.20958	3.72013	17.1217	0.00205603	0.00425564	F6SBH2	Uncharacterized protein	MOXD1	MOXD1	monooxygenase DBH like 1 [Source:VGNC Symbol;Acc:VGNC:20277]
ENSECAG00000009303	3.20933	3.17962	32.2588	0.000210595	0.000602693	F6Z640	Uncharacterized protein	GFPT2	GFPT2	glutamine-fructose-6-phosphate transaminase 2 [Source:VGNC Symbol;Acc:VGNC:18316]
ENSECAG00000014137	3.2025	2.71631	24.3782	0.000604583	0.0014817	F7C641	Uncharacterized protein	DOCK3	DOCK3	dedicator of cytokinesis 3 [Source:VGNC Symbol;Acc:VGNC:17266]
ENSECAG00000010777	3.20215	3.80659	84.7477	3.58965e-06	2.3995e-05	F7CHN8	Uncharacterized protein	FAM107B	FAM107B	family with sequence similarity 107 member B [Source:VGNC Symbol;Acc:VGNC:55376]
ENSECAG00000023595	3.19533	5.56624	19.6289	0.00130007	0.00287195	F7CUU6	Uncharacterized protein	LOC100051657
ENSECAG00000020071	3.1945	4.39267	166.789	1.5916e-07	2.71555e-06	F7BTS0	Uncharacterized protein	XIAP		X-linked inhibitor of apoptosis [Source:NCBI gene;Acc:100060870]
ENSECAG00000020924	3.1934	4.84819	171.879	1.38165e-07	2.48912e-06	F6WG51	Uncharacterized protein	PLA2G6	PLA2G6	phospholipase A2 group VI [Source:VGNC Symbol;Acc:VGNC:21518]
ENSECAG00000002307	3.19247	2.69225	54.2292	2.52986e-05	0.000106192	F6TW80	Uncharacterized protein
ENSECAG00000013755	3.1917	4.54375	131.163	4.89001e-07	5.75979e-06	F7BB21	Uncharacterized protein	ZBTB44	ZBTB44	zinc finger and BTB domain containing 44 [Source:VGNC Symbol;Acc:VGNC:25151]
ENSECAG00000004167	3.18981	3.20229	57.2014	2.01445e-05	8.84283e-05	F6WWI9	Uncharacterized protein	ZBED8	ZBED8	zinc finger BED-type containing 8 [Source:VGNC Symbol;Acc:VGNC:25128]
ENSECAG00000021765	3.18613	3.37648	45.7363	5.17445e-05	0.000188372	F6YYU3	Uncharacterized protein	TSPO	TSPO	translocator protein [Source:VGNC Symbol;Acc:VGNC:49132]
ENSECAG00000013291	3.18369	5.17252	89.0848	2.86877e-06	2.027e-05	F7AU00	Uncharacterized protein	PER1	PER1	period circadian regulator 1 [Source:VGNC Symbol;Acc:VGNC:21312]
ENSECAG00000007974	3.1831	5.12301	96.7198	1.97849e-06	1.53953e-05	F6VB55	Polypeptide N-acetylgalactosaminyltransferase (EC 2.4.1.-) (Protein-UDP acetylgalactosaminyltransferase)	GALNT3	GALNT3	polypeptide N-acetylgalactosaminyltransferase 3 [Source:VGNC Symbol;Acc:VGNC:18233]
ENSECAG00000009393	3.18231	4.87183	143.3	3.2401e-07	4.40183e-06	F7B8H0;F7BDM5	Uncharacterized protein;Uncharacterized protein	ARHGAP29;ARHGAP29	ARHGAP29	Rho GTPase activating protein 29 [Source:VGNC Symbol;Acc:VGNC:15469]
ENSECAG00000010830	3.18002	3.79979	86.2467	3.3182e-06	2.26457e-05	F7DFV1	Uncharacterized protein	MMP11	MMP11	matrix metallopeptidase 11 [Source:VGNC Symbol;Acc:VGNC:50952]
ENSECAG00000022039	3.17975	2.44216	40.8717	8.21258e-05	0.000274827	F6YET1	Uncharacterized protein	ZFP69	ZFP69	ZFP69 zinc finger protein [Source:VGNC Symbol;Acc:VGNC:25220]
ENSECAG00000012045	3.17661	8.97974	111.196	1.04735e-06	9.80737e-06	F6R7H4	Uncharacterized protein	WLS	WLS	wntless Wnt ligand secretion mediator [Source:VGNC Symbol;Acc:VGNC:25040]
ENSECAG00000008089	3.17457	2.28882	10.9476	0.00798712	0.013998	F6V487	Uncharacterized protein	RASL10B	RASL10B	RAS like family 10 member B [Source:VGNC Symbol;Acc:VGNC:22206]
ENSECAG00000022758	3.17225	2.8131	62.3824	1.38638e-05	6.61652e-05	F6U8Q1	Uncharacterized protein	TRPV1	TRPV1	transient receptor potential cation channel subfamily V member 1 [Source:VGNC Symbol;Acc:VGNC:24564]
ENSECAG00000014152	3.1691	1.39736	6.93168	0.0252091	0.0387283	F7AU45	Uncharacterized protein	HSD11B2	HSD11B2	hydroxysteroid 11-beta dehydrogenase 2 [Source:VGNC Symbol;Acc:VGNC:18881]
ENSECAG00000020898	3.16891	3.45225	28.3233	0.000346678	0.000921036	F6TXY1	Uncharacterized protein	RELB	RELB	RELB proto-oncogene, NF-kB subunit [Source:VGNC Symbol;Acc:VGNC:51071]
ENSECAG00000023408	3.16642	2.62491	22.3145	0.000831016	0.00195805	F6U500	Uncharacterized protein	SMPDL3A	SMPDL3A	sphingomyelin phosphodiesterase acid like 3A [Source:VGNC Symbol;Acc:VGNC:23357]
ENSECAG00000008974	3.16084	6.03698	217.294	4.55245e-08	1.30092e-06	F6X5A7	Uncharacterized protein	FOXP1	FOXP1	forkhead box P1 [Source:VGNC Symbol;Acc:VGNC:18113]
ENSECAG00000016135	3.15998	4.76734	75.4218	6.03436e-06	3.5341e-05	F6QHK3;F6XDR8	Uncharacterized protein;Uncharacterized protein	FAM188B;FAM188B	MINDY4	MINDY lysine 48 deubiquitinase 4 [Source:VGNC Symbol;Acc:VGNC:20191]
ENSECAG00000019478	3.15769	6.1629	75.1879	6.1179e-06	3.57221e-05	F7DF27	Uncharacterized protein	CCDC158	CCDC158	coiled-coil domain containing 158 [Source:VGNC Symbol;Acc:VGNC:51147]
ENSECAG00000018294	3.15674	2.25427	41.1428	7.99446e-05	0.00026869	F6SKU5	Uncharacterized protein	TMEM216	TMEM216	transmembrane protein 216 [Source:VGNC Symbol;Acc:VGNC:24257]
ENSECAG00000007300	3.1525	3.60787	41.3128	7.86132e-05	0.000265137	F7C3P7	Uncharacterized protein	DCLK1	DCLK1	doublecortin like kinase 1 [Source:VGNC Symbol;Acc:VGNC:17041]
ENSECAG00000000391	3.14951	5.27484	86.7329	3.2355e-06	2.22467e-05	F7DPR3	Uncharacterized protein	C14orf79	CLBA1	clathrin binding box of aftiphilin containing 1 [Source:VGNC Symbol;Acc:VGNC:16570]
ENSECAG00000005420	3.1468	4.01742	88.1939	3.0015e-06	2.10032e-05	F7AWS7	Uncharacterized protein	BBOF1	BBOF1	basal body orientation factor 1 [Source:VGNC Symbol;Acc:VGNC:15776]
ENSECAG00000024429	3.14413	5.27488	135.77	4.1658e-07	5.17469e-06	F6Z2B0	Uncharacterized protein	IRF9	IRF9	interferon regulatory factor 9 [Source:VGNC Symbol;Acc:VGNC:19139]
ENSECAG00000015789	3.13837	2.78065	49.1355	3.8374e-05	0.000147179	F6UE25;F6VYX7	Uncharacterized protein;Uncharacterized protein	ZNF397;ZNF397	ZNF397	zinc finger protein 397 [Source:HGNC Symbol;Acc:HGNC:18818]
ENSECAG00000008749	3.1368	4.77373	60.0426	1.63551e-05	7.53285e-05	F6T7Y1	Uncharacterized protein	VTCN1	VTCN1	V-set domain containing T cell activation inhibitor 1 [Source:VGNC Symbol;Acc:VGNC:24949]
ENSECAG00000012991	3.13474	2.96845	38.3633	0.000106108	0.000340074	F6Q5U5	Uncharacterized protein
ENSECAG00000019932	3.13382	3.22107	91.2283	2.57725e-06	1.86766e-05	F6VTF3	Galectin	LOC100058771		galectin-9 [Source:NCBI gene;Acc:100058771]
ENSECAG00000000190	3.13342	4.09613	67.7667	9.66696e-06	5.05883e-05	F7CZE3	Uncharacterized protein	SYNE4	SYNE4	spectrin repeat containing nuclear envelope family member 4 [Source:VGNC Symbol;Acc:VGNC:23803]
ENSECAG00000013543	3.13187	5.63998	179.299	1.13206e-07	2.21114e-06	F7A0F0	Tetraspanin	TSPAN15	TSPAN15	tetraspanin 15 [Source:VGNC Symbol;Acc:VGNC:51819]
ENSECAG00000007266	3.13008	4.46177	118.506	7.81652e-07	7.94109e-06	F7BTS6;F7DD09	Uncharacterized protein;Uncharacterized protein	nan;nan
ENSECAG00000012142	3.12949	1.87802	22.2915	0.000834062	0.00196363	F6RN62	Uncharacterized protein	CAMKK2	CAMKK2	calcium/calmodulin dependent protein kinase kinase 2 [Source:VGNC Symbol;Acc:VGNC:55187]
ENSECAG00000015198	3.12879	3.80258	39.0069	9.92303e-05	0.000320956	F7DMA1	Uncharacterized protein	CPM	CPM	carboxypeptidase M [Source:VGNC Symbol;Acc:VGNC:16821]
ENSECAG00000011491	3.11589	7.84908	103.62	1.44625e-06	1.23742e-05	F7ATK2	Uncharacterized protein	FAM91A1	FAM91A1	family with sequence similarity 91 member A1 [Source:VGNC Symbol;Acc:VGNC:56340]
ENSECAG00000020133	3.11543	2.90334	96.7208	1.9784e-06	1.53953e-05	F7CFM9	Uncharacterized protein
ENSECAG00000014406	3.11494	3.07331	54.4031	2.49564e-05	0.000105136	F7CP74	Interleukin	IL15	IL15	interleukin 15 [Source:VGNC Symbol;Acc:VGNC:18998]
ENSECAG00000022803	3.1149	5.11533	55.9816	2.20908e-05	9.54198e-05	F6W7B3	Glutathione S-transferase kappa (EC 2.5.1.18)	GSTK1	GSTK1	glutathione S-transferase kappa 1 [Source:VGNC Symbol;Acc:VGNC:18626]
ENSECAG00000009108	3.11368	3.6891	98.4138	1.82859e-06	1.4591e-05	F6XJS3	Uncharacterized protein	C1orf189
ENSECAG00000002107	3.11367	2.34873	17.1718	0.00203639	0.00422424	Q6WGK6	Gap junction beta-1 protein (Connexin-32) (Cx32)	GJB1
ENSECAG00000004349	3.11191	4.82712	29.8019	0.00028576	0.000779358	F7AZ07	Uncharacterized protein	IFIT5	IFIT5	interferon induced protein with tetratricopeptide repeats 5 [Source:VGNC Symbol;Acc:VGNC:18947]
ENSECAG00000008605	3.1108	4.54133	82.2217	4.11011e-06	2.66062e-05	F6WSU9	Uncharacterized protein	EZH1	EZH1	enhancer of zeste 1 polycomb repressive complex 2 subunit [Source:VGNC Symbol;Acc:VGNC:17749]
ENSECAG00000003669	3.11078	3.97501	78.6624	5.00652e-06	3.06683e-05	F7A6I1	Uncharacterized protein	HLA-DMA	HLA-DMA	HLA class II histocompatibility antigen, DM alpha chain-like [Source:NCBI gene;Acc:100061035]
ENSECAG00000020193	3.10725	3.44981	67.8136	9.63778e-06	5.04819e-05	F6UMQ4;F6VB94	Uncharacterized protein;Uncharacterized protein	TGFBI;TGFBI	TGFBI	transforming growth factor beta induced [Source:VGNC Symbol;Acc:VGNC:24055]
ENSECAG00000023769	3.10584	3.16613	20.0562	0.00120734	0.00269273	F6XJP2;F6Y8R1	Uncharacterized protein;Uncharacterized protein	ADAM32;ADAM32	ADAM32	ADAM metallopeptidase domain 32 [Source:VGNC Symbol;Acc:VGNC:15056]
ENSECAG00000020476	3.10563	2.34771	15.8874	0.00262039	0.00523807	F7C2W1	Uncharacterized protein
ENSECAG00000007619	3.10246	5.30505	175.507	1.25213e-07	2.35832e-06	F7DZZ0	Uncharacterized protein	MAPK8IP1	MAPK8IP1	mitogen-activated protein kinase 8 interacting protein 1 [Source:NCBI gene;Acc:100056764]
ENSECAG00000000274	3.10213	5.18824	52.3749	2.93235e-05	0.000119258	F6ZNW7;F7CC95	Uncharacterized protein;Uncharacterized protein	SPAG16;SPAG16	SPAG16	sperm associated antigen 16 [Source:VGNC Symbol;Acc:VGNC:56609]
ENSECAG00000004868	3.09744	3.45059	128.757	5.32823e-07	6.0725e-06	F6ZJ51	Uncharacterized protein	PHKA2	PHKA2	phosphorylase kinase regulatory subunit alpha 2 [Source:VGNC Symbol;Acc:VGNC:21391]
ENSECAG00000005081	3.09603	1.72758	14.3943	0.00357469	0.00689961	F7CUQ0	Uncharacterized protein	CD3G	CD3G	CD3g molecule [Source:VGNC Symbol;Acc:VGNC:16266]
ENSECAG00000015514	3.09597	7.08583	190.892	8.4191e-08	1.85595e-06	F6WPZ3;F6WQ73;F6WQF0;F6WQW5;F6WRA4;F6WXR4	Uncharacterized protein;Uncharacterized protein;Uncharacterized protein;Uncharacterized protein;Uncharacterized protein;Uncharacterized protein	PLEC;PLEC;PLEC;PLEC;PLEC;PLEC	PLEC	plectin [Source:VGNC Symbol;Acc:VGNC:21553]
ENSECAG00000017963	3.09596	3.04625	89.6464	2.78871e-06	1.98495e-05	F6PWP1	Uncharacterized protein		E2F7	E2F transcription factor 7 [Source:VGNC Symbol;Acc:VGNC:56359]
ENSECAG00000021234	3.09571	6.99056	234.63	3.15763e-08	1.03692e-06	F6RGP9	Uncharacterized protein	NET1	NET1	neuroepithelial cell transforming 1 [Source:VGNC Symbol;Acc:VGNC:20688]
ENSECAG00000016693	3.094	7.47682	56.2554	2.16351e-05	9.38706e-05	F6YLI8	Uncharacterized protein	GOLIM4	GOLIM4	golgi integral membrane protein 4 [Source:VGNC Symbol;Acc:VGNC:18457]
ENSECAG00000020566	3.09006	4.48021	52.2744	2.9563e-05	0.00012001	F6WDL3	Uncharacterized protein	DYNC2LI1	DYNC2LI1	dynein cytoplasmic 2 light intermediate chain 1 [Source:VGNC Symbol;Acc:VGNC:17371]
ENSECAG00000012941	3.0867	4.72234	64.7377	1.18026e-05	5.87192e-05	F6PN15	Uncharacterized protein	JMJD1C	JMJD1C	jumonji domain containing 1C [Source:VGNC Symbol;Acc:VGNC:19222]
ENSECAG00000022288	3.08503	6.70341	152.831	2.3983e-07	3.59962e-06	F7BRW3	Uncharacterized protein	ADCY6	ADCY6	adenylate cyclase 6 [Source:VGNC Symbol;Acc:VGNC:15091]
ENSECAG00000013979	3.08483	3.15595	99.5192	1.73811e-06	1.40723e-05	F6ZXP4	Uncharacterized protein	BICC1	BICC1	BicC family RNA binding protein 1 [Source:VGNC Symbol;Acc:VGNC:15823]
ENSECAG00000014670	3.08411	5.30969	54.3928	2.49765e-05	0.000105182	F7DJY5	Uncharacterized protein	SMIM14	SMIM14	small integral membrane protein 14 [Source:VGNC Symbol;Acc:VGNC:23343]
ENSECAG00000019893	3.08204	1.94323	12.6935	0.00522694	0.00963044	F7E299	Uncharacterized protein	RIIAD1
ENSECAG00000021232	3.07759	4.28469	120.201	7.32131e-07	7.58409e-06	F6RGB6	Uncharacterized protein	CYP2U1	CYP2U1	cytochrome P450 family 2 subfamily U member 1 [Source:VGNC Symbol;Acc:VGNC:50392]
ENSECAG00000002197	3.0744	1.90902	18.1845	0.00168404	0.00357789	F6UTF7	Uncharacterized protein			cytochrome P450 2F2-like [Source:NCBI gene;Acc:100068295]
ENSECAG00000013973	3.07386	4.77923	144.635	3.10294e-07	4.27048e-06	F7APX2	Uncharacterized protein	TRAF3
ENSECAG00000000659	3.0735	1.41819	12.2336	0.00582363	0.0105936	F7DWV7	Uncharacterized protein	CHRNB4	CHRNB4	cholinergic receptor nicotinic beta 4 subunit [Source:VGNC Symbol;Acc:VGNC:16529]
ENSECAG00000018455	3.07119	5.07125	68.3891	9.28763e-06	4.90777e-05	F7BTD8;F7CKI7	Uncharacterized protein;Uncharacterized protein	FBN1;FBN1	FBN1	fibrillin 1 [Source:VGNC Symbol;Acc:VGNC:17933]
ENSECAG00000022831	3.06965	2.64559	34.6689	0.000158828	0.000476034	F6UQ17	Uncharacterized protein
ENSECAG00000021851	3.06912	5.0136	104.451	1.39446e-06	1.20891e-05	F6YG22	Diacylglycerol kinase (DAG kinase) (EC 2.7.1.107)	DGKE	DGKE	diacylglycerol kinase epsilon [Source:VGNC Symbol;Acc:VGNC:17149]
ENSECAG00000003846	3.06655	4.24684	35.4106	0.00014608	0.000444019	F6PNW1	Uncharacterized protein	ANKAR	ANKAR	ankyrin and armadillo repeat containing [Source:VGNC Symbol;Acc:VGNC:15307]
ENSECAG00000024774	3.06608	3.34045	43.8378	6.16512e-05	0.000217343	F6RLZ3	Uncharacterized protein	RFX5	RFX5	regulatory factor X5 [Source:VGNC Symbol;Acc:VGNC:22329]
ENSECAG00000012771	3.06506	3.56821	56.6877	2.09379e-05	9.12212e-05	F6PU24	Uncharacterized protein	ALOXE3	ALOXE3	arachidonate lipoxygenase 3 [Source:VGNC Symbol;Acc:VGNC:15264]
ENSECAG00000000178	3.06492	1.32665	9.64259	0.0112613	0.018938	F7C6W6	Uncharacterized protein	RUNX1T1	RUNX1T1	RUNX1 translocation partner 1 [Source:NCBI gene;Acc:100050630]
ENSECAG00000019955	3.06438	4.89666	192.98	7.99647e-08	1.80337e-06	F7DBK5	Uncharacterized protein	COQ8A	COQ8A	coenzyme Q8A [Source:NCBI gene;Acc:106782892]
ENSECAG00000022203	3.06394	1.78844	10.0845	0.00999649	0.0170257	F6Z272	Uncharacterized protein	FHL2	FHL2	four and a half LIM domains 2 [Source:VGNC Symbol;Acc:VGNC:18035]
ENSECAG00000014787	3.06347	3.43665	30.387	0.000265266	0.000730852	F7C0K2	Uncharacterized protein	RCAN1	RCAN1	regulator of calcineurin 1 [Source:VGNC Symbol;Acc:VGNC:22262]
ENSECAG00000010704	3.0632	0.983812	6.20183	0.032158	0.047956	F7C1D9	Glycylpeptide N-tetradecanoyltransferase (EC 2.3.1.97)	NMT2	NMT2	N-myristoyltransferase 2 [Source:VGNC Symbol;Acc:VGNC:20785]
ENSECAG00000011402	3.06273	5.29126	98.1728	1.84906e-06	1.47218e-05	F6VEW2	Uncharacterized protein	BDP1	BDP1	B double prime 1, subunit of RNA polymerase III transcription initiation factor IIIB [Source:VGNC Symbol;Acc:VGNC:15807]
ENSECAG00000019485	3.0603	4.67972	55.6098	2.27285e-05	9.75929e-05	F7CC09	Uncharacterized protein	PPP4R4	PPP4R4	protein phosphatase 4 regulatory subunit 4 [Source:VGNC Symbol;Acc:VGNC:21791]
ENSECAG00000008932	3.05834	1.61373	13.2425	0.0046084	0.00861809	F6Q9R9	Uncharacterized protein	SYT17	SYT17	synaptotagmin 17 [Source:VGNC Symbol;Acc:VGNC:23820]
ENSECAG00000013196	3.05822	4.61068	40.7633	8.30173e-05	0.00027723	F6ZW16	Uncharacterized protein	ENO4	ENO4	enolase 4 [Source:VGNC Symbol;Acc:VGNC:17585]
ENSECAG00000021638	3.05185	3.71833	87.2928	3.14331e-06	2.17334e-05	F6WKY3	Uncharacterized protein	FRMPD2	FRMPD2	FERM and PDZ domain containing 2 [Source:VGNC Symbol;Acc:VGNC:57000]
ENSECAG00000007647	3.04879	1.62205	6.22424	0.0319121	0.0476567	F6XKF5;F6XL39;F6YKP6	Uncharacterized protein;Uncharacterized protein;Uncharacterized protein	COL5A3;COL5A3;COL5A3	COL5A3	collagen type V alpha 3 chain [Source:VGNC Symbol;Acc:VGNC:56028]
ENSECAG00000006304	3.04835	2.49261	41.5068	7.71255e-05	0.000260877	F6ZDR7	Kinesin-like protein	KIF6	KIF6	kinesin family member 6 [Source:VGNC Symbol;Acc:VGNC:56671]
ENSECAG00000015233	3.0464	2.95358	34.2186	0.000167221	0.000496571	F7DRR6	Uncharacterized protein	DUSP26	DUSP26	dual specificity phosphatase 26 [Source:VGNC Symbol;Acc:VGNC:17355]
ENSECAG00000008792	3.04525	4.65084	53.6314	2.65193e-05	0.000110003	F6T9F3	Uncharacterized protein	TCTE3
ENSECAG00000003516	3.04273	7.19545	152.234	2.44269e-07	3.64058e-06	F6YH11	Uncharacterized protein		PNRC1	proline rich nuclear receptor coactivator 1 [Source:NCBI gene;Acc:111775315]
ENSECAG00000024612	3.04211	2.99698	14.998	0.00314527	0.00615888	F6R6T7;F6R7Z9;F6RXB8	Uncharacterized protein;Uncharacterized protein;Uncharacterized protein	SNED1;SNED1;SNED1	SNED1	sushi, nidogen and EGF like domains 1 [Source:VGNC Symbol;Acc:VGNC:56607]
ENSECAG00000007746	3.04165	2.92584	68.4421	9.25611e-06	4.897e-05	F7DHV1	Uncharacterized protein	MAP10	MAP10	microtubule associated protein 10 [Source:VGNC Symbol;Acc:VGNC:19920]
ENSECAG00000020369	3.03849	3.64109	82.3948	4.07167e-06	2.64489e-05	F7CER7	Uncharacterized protein	SLC2A4RG	SLC2A4RG	SLC2A4 regulator [Source:VGNC Symbol;Acc:VGNC:51604]
ENSECAG00000020787	3.03769	2.25848	34.2379	0.000166851	0.000495851	F6TIT2	Uncharacterized protein	ZSWIM5	ZSWIM5	zinc finger SWIM-type containing 5 [Source:VGNC Symbol;Acc:VGNC:25422]
ENSECAG00000016691	3.03591	2.70713	30.0837	0.000275661	0.000755722	F6YRZ2	Uncharacterized protein	NTNG1	NTNG1	netrin G1 [Source:VGNC Symbol;Acc:VGNC:20925]
ENSECAG00000003748	3.03543	4.1292	74.9202	6.21528e-06	3.61814e-05	F6SSJ8	Uncharacterized protein	PYROXD2	PYROXD2	pyridine nucleotide-disulphide oxidoreductase domain 2 [Source:VGNC Symbol;Acc:VGNC:22068]
ENSECAG00000013574	3.03498	6.79851	128.139	5.44827e-07	6.16691e-06	F6PMG3;F6W7T0;F7AFS5	Uncharacterized protein;Uncharacterized protein;Uncharacterized protein	RALGPS1;RALGPS1;RALGPS1	RALGPS1	Ral GEF with PH domain and SH3 binding motif 1 [Source:VGNC Symbol;Acc:VGNC:22164]
ENSECAG00000013825	3.0335	3.0422	70.7974	7.97847e-06	4.38495e-05	F7AF18	Uncharacterized protein	NOD1	NOD1	nucleotide binding oligomerization domain containing 1 [Source:VGNC Symbol;Acc:VGNC:20795]
ENSECAG00000024187	3.03344	6.45191	178.21	1.16506e-07	2.23054e-06	F6QZU9;F6RPM6;F6SDJ1;F6Z1T6	Uncharacterized protein;Uncharacterized protein;Uncharacterized protein;Uncharacterized protein	SMARCA2;SMARCA2;SMARCA2;SMARCA2	SMARCA2	SWI/SNF related, matrix associated, actin dependent regulator of chromatin, subfamily a, member 2 [Source:VGNC Symbol;Acc:VGNC:23318]
ENSECAG00000022525	3.03174	4.93099	16.0665	0.00252784	0.00507141	F7AX73	Uncharacterized protein	AREG	AREG	amphiregulin [Source:VGNC Symbol;Acc:VGNC:49479]
ENSECAG00000024549	3.03099	4.84101	119.058	7.65114e-07	7.83412e-06	F6SCM9	Uncharacterized protein	USF3	USF3	upstream transcription factor family member 3 [Source:VGNC Symbol;Acc:VGNC:49124]
ENSECAG00000009138	3.03054	8.59999	94.6917	2.17786e-06	1.65e-05	F7B8E7	Uncharacterized protein	MME	MME	membrane metalloendopeptidase [Source:VGNC Symbol;Acc:VGNC:20220]
ENSECAG00000010656	3.02975	3.17607	16.3308	0.00239836	0.00485362	F6RH07	Uncharacterized protein		HBEGF	heparin binding EGF like growth factor [Source:VGNC Symbol;Acc:VGNC:55435]
ENSECAG00000019173	3.02132	5.33356	117.334	8.18259e-07	8.17695e-06	F7BVR4;F7BVS7	Uncharacterized protein;Uncharacterized protein	FAM13A;FAM13A	FAM13A	family with sequence similarity 13 member A [Source:VGNC Symbol;Acc:VGNC:17805]
ENSECAG00000017406	3.02049	2.61368	16.269	0.00242792	0.00490488	F6SZ92	Uncharacterized protein		HDAC4	histone deacetylase 4 [Source:NCBI gene;Acc:100067014]
ENSECAG00000005015	3.01913	4.69924	120.365	7.27547e-07	7.56309e-06	F7BT81;F7BTK5;F7CDR1;F7CE11	Uncharacterized protein;Uncharacterized protein;Uncharacterized protein;Uncharacterized protein	ARHGEF10L;ARHGEF10L;ARHGEF10L;ARHGEF10L	ARHGEF10L	Rho guanine nucleotide exchange factor 10 like [Source:VGNC Symbol;Acc:VGNC:15482]
ENSECAG00000003802	3.01746	5.15157	30.1166	0.000274511	0.000752748	F6WR07	Uncharacterized protein	IHH	IHH	Indian hedgehog signaling molecule [Source:VGNC Symbol;Acc:VGNC:56568]
ENSECAG00000020203	3.01408	1.85777	9.83173	0.0106975	0.0180895	F7BT09	Uncharacterized protein	RSPO3	RSPO3	R-spondin 3 [Source:VGNC Symbol;Acc:VGNC:22604]
ENSECAG00000018560	3.01352	7.4419	207.231	5.70366e-08	1.48705e-06	F7A3J0	Uncharacterized protein	MYOF	MYOF	myoferlin [Source:VGNC Symbol;Acc:VGNC:20517]
ENSECAG00000000117	3.012	3.3014	39.0628	9.86586e-05	0.000319738	F7CP22	Uncharacterized protein	ZNF483	ZNF483	zinc finger protein 483 [Source:VGNC Symbol;Acc:VGNC:25328]
ENSECAG00000010730	3.00736	5.08379	135.362	4.2244e-07	5.20291e-06	F7DQT1	Palmitoyltransferase (EC 2.3.1.225)	ZDHHC1	ZDHHC1	zinc finger DHHC-type containing 1 [Source:VGNC Symbol;Acc:VGNC:25186]
ENSECAG00000009709	3.0064	4.69056	111.511	1.03386e-06	9.72821e-06	F6QTU8	Uncharacterized protein	MYO1D	MYO1D	myosin ID [Source:VGNC Symbol;Acc:VGNC:20502]
ENSECAG00000024644	3.00588	4.36646	115.375	8.84148e-07	8.62732e-06	F6SR05	Kinesin-like protein	KIF3A	KIF3A	kinesin family member 3A [Source:VGNC Symbol;Acc:VGNC:19418]
ENSECAG00000022252	3.00499	4.03558	86.0495	3.35246e-06	2.27858e-05	F6Z0M0	Uncharacterized protein			nuclear body protein SP140-like protein [Source:NCBI gene;Acc:100063634]
ENSECAG00000011249	3.00211	7.21979	50.4723	3.42813e-05	0.000134824	F7B748	Uncharacterized protein	AP1S2	AP1S2	adaptor related protein complex 1 subunit sigma 2 [Source:VGNC Symbol;Acc:VGNC:49470]
ENSECAG00000012810	3.00041	6.86137	74.3448	6.43092e-06	3.70349e-05	F6S1D7	Poly [ADP-ribose] polymerase (PARP) (EC 2.4.2.30)		TNKS2	tankyrase 2 [Source:NCBI gene;Acc:100061968]
ENSECAG00000016123	2.99994	5.32251	150.513	2.57612e-07	3.77793e-06	F6WU81;F6WUB8;F6WUR7;F6WUT3;F6X0X0;F6YGP3;F6YHK6;F6YL48;F6YLZ2;F6YMC2	Uncharacterized protein;Uncharacterized protein;Uncharacterized protein;Uncharacterized protein;Uncharacterized protein;Uncharacterized protein;Uncharacterized protein;Uncharacterized protein;Uncharacterized protein;Uncharacterized protein	PCDHGC5;PCDHGC5;PCDHGC5;PCDHGC5;PCDHGC5;PCDHGC5;PCDHGC5;PCDHGC5;PCDHGC5;PCDHGC5
ENSECAG00000005580	2.9977	4.30862	93.8149	2.27148e-06	1.70464e-05	F7BM13;F7BSZ7	Uncharacterized protein;Uncharacterized protein	TBC1D32;TBC1D32	TBC1D32	TBC1 domain family member 32 [Source:VGNC Symbol;Acc:VGNC:23910]
ENSECAG00000018547	2.9968	5.61394	109.499	1.12386e-06	1.03649e-05	F7B1S5	Uncharacterized protein	BROX	BROX	BRO1 domain and CAAX motif containing [Source:VGNC Symbol;Acc:VGNC:15895]
ENSECAG00000012260	2.99542	3.6234	24.1589	0.000624773	0.00152346	F6RF25	Uncharacterized protein	FAM118A	FAM118A	family with sequence similarity 118 member A [Source:VGNC Symbol;Acc:VGNC:17791]
ENSECAG00000016468	2.99229	1.95719	32.8815	0.000195484	0.000566152	F7DUS8	Uncharacterized protein	ZBTB25	ZBTB25	zinc finger and BTB domain containing 25 [Source:VGNC Symbol;Acc:VGNC:25141]
ENSECAG00000019474	2.98845	7.56285	47.331	4.48723e-05	0.000166862	F7DXG2	Uncharacterized protein	EQMCE1	EQMCE1	MHC class I antigen 3.7 [Source:NCBI gene;Acc:100050550]
ENSECAG00000006305	2.98568	5.92914	89.4058	2.82268e-06	2.00053e-05	F7CGW7	Uncharacterized protein	TTC21A	TTC21A	tetratricopeptide repeat domain 21A [Source:VGNC Symbol;Acc:VGNC:24614]
ENSECAG00000019507	2.98529	1.50955	10.3876	0.00922763	0.0158747	F7DE98	Uncharacterized protein	SOGA1	SOGA1	suppressor of glucose, autophagy associated 1 [Source:VGNC Symbol;Acc:VGNC:23443]
ENSECAG00000019453	2.98233	5.02157	82.2142	4.11179e-06	2.66062e-05	F6UHB1	Uncharacterized protein	H6PD	H6PD	hexose-6-phosphate dehydrogenase/glucose 1-dehydrogenase [Source:VGNC Symbol;Acc:VGNC:18675]
ENSECAG00000016339	2.98222	6.38931	47.7161	4.33806e-05	0.000162344	F6YLN3	Uncharacterized protein	ADAMTS1	ADAMTS1	ADAM metallopeptidase with thrombospondin type 1 motif 1 [Source:VGNC Symbol;Acc:VGNC:15061]
ENSECAG00000001194	2.98052	6.48043	113.684	9.4625e-07	9.12585e-06	F7DR25	Uncharacterized protein	SOCS6
ENSECAG00000022513	2.97973	2.4105	9.69894	0.0110896	0.0186737	F7AXL4	Uncharacterized protein	NPAS1	NPAS1	neuronal PAS domain protein 1 [Source:VGNC Symbol;Acc:VGNC:20827]
ENSECAG00000011690	2.97473	2.99226	34.3621	0.000164491	0.00049047	F6ZWN2	Uncharacterized protein	NME7	NME7	NME/NM23 family member 7 [Source:VGNC Symbol;Acc:VGNC:20777]
ENSECAG00000022058	2.97446	4.9783	61.869	1.4369e-05	6.79335e-05	F6X8M4	Uncharacterized protein	ODF2L	ODF2L	outer dense fiber of sperm tails 2 like [Source:VGNC Symbol;Acc:VGNC:21009]
ENSECAG00000019544	2.97408	4.43651	100.198	1.68519e-06	1.37687e-05	F7BUL0	Uncharacterized protein	CFAP206	CFAP206	cilia and flagella associated protein 206 [Source:VGNC Symbol;Acc:VGNC:51014]
ENSECAG00000018575	2.97258	2.81754	14.2294	0.00370412	0.00712783	F7AML1	Protein yippee-like	YPEL2 YPEL	YPEL2	yippee like 2 [Source:VGNC Symbol;Acc:VGNC:25108]
ENSECAG00000012289	2.9659	2.10049	8.40915	0.0159717	0.0258191	F6SCD9	Uncharacterized protein	ZSCAN29	ZSCAN29	zinc finger and SCAN domain containing 29 [Source:VGNC Symbol;Acc:VGNC:25417]
ENSECAG00000007742	2.96119	6.95774	65.4755	1.1234e-05	5.64607e-05	F6WAA2	Uncharacterized protein	SLC5A6	SLC5A6	solute carrier family 5 member 6 [Source:VGNC Symbol;Acc:VGNC:23247]
ENSECAG00000025149	2.96099	1.40207	12.4534	0.00552876	0.0101334	F6SNN6	Uncharacterized protein	ELF4	ELF4	E74 like ETS transcription factor 4 [Source:VGNC Symbol;Acc:VGNC:17521]
ENSECAG00000004819	2.95955	6.42309	84.2823	3.67929e-06	2.44724e-05	F6UFX3;F6V3Q8;F7E4K4	Uncharacterized protein;Uncharacterized protein;Uncharacterized protein	DNAH11;DNAH11;DNAH11	DNAH11	dynein axonemal heavy chain 11 [Source:VGNC Symbol;Acc:VGNC:56728]
ENSECAG00000010219	2.95807	4.82878	58.4768	1.83256e-05	8.22174e-05	F6PZM5	Uncharacterized protein	CFAP53
ENSECAG00000013832	2.95234	2.01016	8.8781	0.0139415	0.0228428	F7AQ43	Uncharacterized protein	DES	DES	desmin [Source:VGNC Symbol;Acc:VGNC:17138]
ENSECAG00000018829	2.95055	6.44428	167.154	1.57533e-07	2.70369e-06	F7B1C8	Uncharacterized protein	ZBTB18
ENSECAG00000013156	2.94978	4.74591	62.0966	1.41423e-05	6.71888e-05	F6T1M5;F6ZW10	Uncharacterized protein;Uncharacterized protein	LAD1;LAD1	LAD1	ladinin 1 [Source:VGNC Symbol;Acc:VGNC:19560]
ENSECAG00000021261	2.94842	6.45804	245.753	2.53085e-08	9.03476e-07	F6WLQ6;F6Z4Y0	Uncharacterized protein;Uncharacterized protein	ZCCHC11;ZCCHC11	TUT4	terminal uridylyl transferase 4 [Source:VGNC Symbol;Acc:VGNC:25174]
ENSECAG00000024663	2.94739	5.71623	47.9796	4.23945e-05	0.000159592	F6Q9R1	Perilipin	PLIN2	PLIN2	perilipin 2 [Source:VGNC Symbol;Acc:VGNC:21578]
ENSECAG00000023807	2.94586	5.13995	83.0283	3.9346e-06	2.58343e-05	F6YND0	Uncharacterized protein	DNAJA4	DNAJA4	DnaJ heat shock protein family (Hsp40) member A4 [Source:VGNC Symbol;Acc:VGNC:55909]
ENSECAG00000002429	2.94549	5.64641	82.4124	4.06778e-06	2.64489e-05	F6TJR6;F6TKZ5;F6W7D9;F7CLM9	Uncharacterized protein;Uncharacterized protein;Uncharacterized protein;Uncharacterized protein	MED12L;MED12L;MED12L;MED12L	MED12L	mediator complex subunit 12 like [Source:VGNC Symbol;Acc:VGNC:20071]
ENSECAG00000021383	2.94508	6.4682	153.393	2.35747e-07	3.56277e-06	F6WFS0	Uncharacterized protein	EFNA1	EFNA1	ephrin A1 [Source:VGNC Symbol;Acc:VGNC:17447]
ENSECAG00000015826	2.94062	3.14626	57.4199	1.9818e-05	8.73587e-05	F6T359	Uncharacterized protein	RRAGD	RRAGD	Ras related GTP binding D [Source:VGNC Symbol;Acc:VGNC:22578]
ENSECAG00000018069	2.94042	5.55309	128.183	5.43953e-07	6.16303e-06	F7D5V1	Uncharacterized protein	ARAP2	ARAP2	ArfGAP with RhoGAP domain, ankyrin repeat and PH domain 2 [Source:VGNC Symbol;Acc:VGNC:15440]
ENSECAG00000003955	2.94007	3.36855	53.6073	2.65699e-05	0.000110173	F7A622	Uncharacterized protein	TRPV2	TRPV2	transient receptor potential cation channel subfamily V member 2 [Source:VGNC Symbol;Acc:VGNC:24565]
ENSECAG00000021288	2.93783	2.79781	10.425	0.00913791	0.015732	F6Q1G5;F6XK03;F6XW13	Uncharacterized protein;Uncharacterized protein;Uncharacterized protein	IMPG2;IMPG2;IMPG2	IMPG2	interphotoreceptor matrix proteoglycan 2 [Source:VGNC Symbol;Acc:VGNC:19055]
ENSECAG00000021200	2.93466	5.56291	83.2427	3.88948e-06	2.56105e-05	F6YEF7	Uncharacterized protein	LOC100052030	SGK3	serine/threonine-protein kinase Sgk3 [Source:NCBI gene;Acc:100052030]
ENSECAG00000012235	2.93382	6.75847	260.035	1.93136e-08	7.94214e-07	F6QVJ2;F6RU98	Uncharacterized protein;Uncharacterized protein	BAZ2B;BAZ2B	BAZ2B	bromodomain adjacent to zinc finger domain 2B [Source:VGNC Symbol;Acc:VGNC:51437]
ENSECAG00000022057	2.9324	4.25046	97.412	1.91552e-06	1.50977e-05	F6X3T5	Uncharacterized protein	BBS9	BBS9	Bardet-Biedl syndrome 9 [Source:NCBI gene;Acc:100055338]
ENSECAG00000018384	2.92889	2.81371	29.4213	0.000300118	0.000812595	F7BNZ3	Uncharacterized protein	GNB5
ENSECAG00000002924	2.92803	4.07099	47.1234	4.57018e-05	0.000169458	F7DZP1	Uncharacterized protein	CHML
ENSECAG00000017673	2.92302	6.94774	129.849	5.12359e-07	5.90894e-06	F6SL95	Aldehyde dehydrogenase, mitochondrial	ALDH2	ALDH2	aldehyde dehydrogenase 2 family member [Source:VGNC Symbol;Acc:VGNC:57135]
ENSECAG00000022755	2.92293	2.86562	92.9523	2.36835e-06	1.75576e-05	F6V7L0	Eukaryotic translation initiation factor 5A (eIF-5A)	EIF5A2	EIF5A2	eukaryotic translation initiation factor 5A2 [Source:VGNC Symbol;Acc:VGNC:17511]
ENSECAG00000000974	2.92214	5.93763	207.762	5.63483e-08	1.47895e-06	F6TP72	Uncharacterized protein	ADAR	ADAR	adenosine deaminase, RNA specific [Source:VGNC Symbol;Acc:VGNC:15079]
ENSECAG00000013956	2.92145	3.76045	85.8217	3.39258e-06	2.29777e-05	F6ZWH8	Uncharacterized protein	ROBO3	ROBO3	roundabout guidance receptor 3 [Source:VGNC Symbol;Acc:VGNC:22494]
ENSECAG00000015542	2.91925	4.84425	104.422	1.39626e-06	1.20891e-05	F6T2Y4	Oxysterol-binding protein	OSBPL8	OSBPL8	oxysterol binding protein like 8 [Source:VGNC Symbol;Acc:VGNC:21069]
ENSECAG00000017644	2.91794	3.83086	67.4133	9.89071e-06	5.14478e-05	F6SP74	Uncharacterized protein	CFP	CFP	complement factor properdin [Source:VGNC Symbol;Acc:VGNC:16467]
ENSECAG00000017035	2.91666	4.76775	37.9077	0.000111326	0.000353671	F6WQT9;F6XSM0	Uncharacterized protein;Uncharacterized protein	SHF;SHF	SHF	Src homology 2 domain containing F [Source:VGNC Symbol;Acc:VGNC:22960]
ENSECAG00000003445	2.90825	3.35636	98.3674	1.83251e-06	1.46122e-05	F6WR35	Uncharacterized protein	C20orf96	C22H20orf96	chromosome 22 C20orf96 homolog [Source:VGNC Symbol;Acc:VGNC:51517]
ENSECAG00000022823	2.90485	1.84814	26.4063	0.000450702	0.00115152	F6TBW2	Phosphoinositide phospholipase C (EC 3.1.4.11)	PLCE1	PLCE1	phospholipase C epsilon 1 [Source:VGNC Symbol;Acc:VGNC:51637]
ENSECAG00000008782	2.90363	3.54682	49.9878	3.57011e-05	0.000139285	F6WGM7	Uncharacterized protein	RPH3AL	RPH3AL	rabphilin 3A like (without C2 domains) [Source:NCBI gene;Acc:100072327]
ENSECAG00000016465	2.90315	7.45757	138.324	3.81994e-07	4.88632e-06	F7DV21	Palmitoyltransferase (EC 2.3.1.225)	ZDHHC20	ZDHHC20	zinc finger DHHC-type containing 20 [Source:VGNC Symbol;Acc:VGNC:25195]
ENSECAG00000010739	2.90302	2.52775	19.0583	0.00143766	0.00312765	F6RHG7;F7DLR2;F7DPW9	Uncharacterized protein;Uncharacterized protein;Uncharacterized protein	ITGA2;ITGA2;ITGA2	ITGA2	integrin subunit alpha 2 [Source:VGNC Symbol;Acc:VGNC:19163]
ENSECAG00000012118	2.90202	3.91419	62.8144	1.34551e-05	6.47408e-05	F6PJH7	Aryl hydrocarbon receptor nuclear translocator-like protein 1	ARNTL	ARNTL	aryl hydrocarbon receptor nuclear translocator like [Source:VGNC Symbol;Acc:VGNC:55790]
ENSECAG00000012173	2.90197	4.79935	88.4116	2.96838e-06	2.08343e-05	F6SDS3	Uncharacterized protein	SPG20	SPART	spartin [Source:VGNC Symbol;Acc:VGNC:23480]
ENSECAG00000024376	2.90145	4.03293	93.0927	2.35225e-06	1.74717e-05	F6YPG7;F6YPW5;F6YQ18	Uncharacterized protein;Uncharacterized protein;Uncharacterized protein	LRCH1;LRCH1;LRCH1	LRCH1	leucine rich repeats and calponin homology domain containing 1 [Source:VGNC Symbol;Acc:VGNC:19744]
ENSECAG00000013322	2.89809	2.62008	29.9889	0.000279009	0.00076274	F7BJ21	Uncharacterized protein	PNKD	PNKD	PNKD, MBL domain containing [Source:VGNC Symbol;Acc:VGNC:52420]
ENSECAG00000020342	2.89695	3.8901	81.8779	4.18776e-06	2.69774e-05	F7DBW4	Uncharacterized protein			chromosome 13 C16orf52 homolog [Source:NCBI gene;Acc:100629263]
ENSECAG00000006812	2.89412	1.09995	6.47343	0.0293274	0.0442363	F7BRZ4	Uncharacterized protein
ENSECAG00000003961	2.89293	2.64141	71.4088	7.68222e-06	4.25437e-05	F6XYK3	Uncharacterized protein	BBS12	BBS12	Equus caballus Bardet-Biedl syndrome 12 (BBS12), mRNA. [Source:RefSeq mRNA;Acc:NM_001257186]
ENSECAG00000012417	2.89104	2.39302	30.9171	0.000248209	0.000689753	F6RYQ4	Uncharacterized protein	BAG2	BAG2	BCL2 associated athanogene 2 [Source:VGNC Symbol;Acc:VGNC:56649]
ENSECAG00000013025	2.8888	3.98571	71.8973	7.45496e-06	4.1523e-05	F6SW59	Uncharacterized protein		NHSL1	NHS like 1 [Source:NCBI gene;Acc:100073200]
ENSECAG00000017760	2.88858	3.10882	45.3753	5.34715e-05	0.000193324	F6SHC4	Uncharacterized protein	ELK3	ELK3	ELK3, ETS transcription factor [Source:VGNC Symbol;Acc:VGNC:17524]
ENSECAG00000007244	2.88428	5.58034	116.98	8.29736e-07	8.2349e-06	F6VAX5;F6VAY2	Uncharacterized protein;Uncharacterized protein	LRP8;LRP8	LRP8	LDL receptor related protein 8 [Source:VGNC Symbol;Acc:VGNC:19765]
ENSECAG00000017139	2.88128	1.8524	18.57	0.00156953	0.00337466	F6S4V5	Uncharacterized protein	ARHGEF25	ARHGEF25	Rho guanine nucleotide exchange factor 25 [Source:VGNC Symbol;Acc:VGNC:15489]
ENSECAG00000001317	2.88094	2.72946	21.3661	0.000968809	0.0022355	F7D6J0	Uncharacterized protein	MYADM	MYADM	myeloid associated differentiation marker [Source:VGNC Symbol;Acc:VGNC:20458]
ENSECAG00000012062	2.88032	4.01273	75.2731	6.08731e-06	3.55973e-05	F6TE63	Uncharacterized protein	EFNA5	EFNA5	ephrin A5 [Source:VGNC Symbol;Acc:VGNC:17449]
ENSECAG00000009099	2.8792	3.91106	50.5214	3.41413e-05	0.000134447	F6Y6D6	Uncharacterized protein	TCP11L2	TCP11L2	t-complex 11 like 2 [Source:VGNC Symbol;Acc:VGNC:23964]
ENSECAG00000021902	2.87393	5.80308	257.313	2.0312e-08	8.07563e-07	F6WKS4	Uncharacterized protein	SPATA6L	SPATA6L	spermatogenesis associated 6 like [Source:VGNC Symbol;Acc:VGNC:23497]
ENSECAG00000008210	2.87131	5.50565	172.072	1.37437e-07	2.47986e-06	F6TQU9	Uncharacterized protein	ZNFX1	ZNFX1	zinc finger NFX1-type containing 1 [Source:VGNC Symbol;Acc:VGNC:25398]
ENSECAG00000022505	2.86846	3.89067	80.7318	4.4597e-06	2.81509e-05	F7B8P3	Uncharacterized protein	BTC	BTC	betacellulin [Source:VGNC Symbol;Acc:VGNC:15915]
ENSECAG00000009206	2.86623	5.92237	118.17	7.9196e-07	8.01201e-06	F6WTI5	Uncharacterized protein
ENSECAG00000007948	2.86526	2.37907	28.7933	0.000325756	0.000872645	F6V3M1	Uncharacterized protein	PPM1J	PPM1J	protein phosphatase, Mg2+/Mn2+ dependent 1J [Source:VGNC Symbol;Acc:VGNC:21746]
ENSECAG00000007718	2.86212	2.7614	30.0018	0.000278551	0.000762204	F6WDE0	Uncharacterized protein	TMOD1	TMOD1	tropomodulin 1 [Source:VGNC Symbol;Acc:VGNC:24332]
ENSECAG00000015883	2.86155	7.72282	168.07	1.53535e-07	2.65867e-06	F6TB45;F6UD56;F6UDH9	Uncharacterized protein;Uncharacterized protein;Uncharacterized protein	C9orf3;C9orf3;C9orf3	AOPEP	aminopeptidase O (putative) [Source:VGNC Symbol;Acc:VGNC:49247]
ENSECAG00000015567	2.86126	5.97225	78.7168	4.99114e-06	3.05902e-05	F6T9P2;F6TB70	Uncharacterized protein;Uncharacterized protein	FREM1;FREM1	FREM1	FRAS1 related extracellular matrix 1 [Source:VGNC Symbol;Acc:VGNC:18124]
ENSECAG00000012918	2.85462	1.49755	18.2308	0.00166978	0.00355334	F6QU04	Uncharacterized protein	ZNF704	ZNF704	zinc finger protein 704 [Source:VGNC Symbol;Acc:VGNC:25377]
ENSECAG00000020307	2.85405	3.00005	18.5066	0.0015877	0.00340869	F7DBM3	Uncharacterized protein	DENND2A	DENND2A	DENN domain containing 2A [Source:VGNC Symbol;Acc:VGNC:17120]
ENSECAG00000013111	2.85232	7.11951	200.634	6.65032e-08	1.60925e-06	F7BII4	Uncharacterized protein	LGR4	LGR4	leucine rich repeat containing G protein-coupled receptor 4 [Source:VGNC Symbol;Acc:VGNC:19649]
ENSECAG00000014999	2.85138	5.83665	294.745	1.05844e-08	5.90575e-07	F7D2K2	Uncharacterized protein		TMEM241	transmembrane protein 241 [Source:NCBI gene;Acc:100059290]
ENSECAG00000010232	2.85041	2.79314	20.3181	0.00115443	0.00259718	F6T1C0;F7DBB4;F7DQH2	Uncharacterized protein;Uncharacterized protein;Uncharacterized protein	nan;nan;nan
ENSECAG00000009136	2.84987	8.42958	191.971	8.1975e-08	1.82873e-06	F6WLE0	Uncharacterized protein	FAM213A	PRXL2A	peroxiredoxin like 2A [Source:VGNC Symbol;Acc:VGNC:17854]
ENSECAG00000024523	2.84866	2.53983	59.5334	1.69667e-05	7.72253e-05	F6QGZ7	Uncharacterized protein	KLRG1	KLRG1	killer cell lectin like receptor G1 [Source:VGNC Symbol;Acc:VGNC:19491]
ENSECAG00000016518	2.84633	5.62515	245.909	2.5232e-08	9.03476e-07	F6YGU5	Uncharacterized protein	SEC24B	SEC24B	SEC24 homolog B, COPII coat complex component [Source:VGNC Symbol;Acc:VGNC:22793]
ENSECAG00000017794	2.84601	4.64042	137.89	3.87625e-07	4.92577e-06	F6PPJ0	Interferon regulatory factor	IRF1	IRF1	interferon regulatory factor 1 [Source:VGNC Symbol;Acc:VGNC:19130]
ENSECAG00000022353	2.84499	2.04336	20.3443	0.0011493	0.00258664	F6ZJA1;F6ZJS6;F7B2V7	Beta-1,4-N-acetylgalactosaminyltransferase (EC 2.4.1.244);Beta-1,4-N-acetylgalactosaminyltransferase (EC 2.4.1.244);Beta-1,4-N-acetylgalactosaminyltransferase (EC 2.4.1.244)	B4GALNT4;B4GALNT4;B4GALNT4	B4GALNT4	beta-1,4-N-acetyl-galactosaminyltransferase 4 [Source:VGNC Symbol;Acc:VGNC:15738]
ENSECAG00000018247	2.84191	2.32491	24.9651	0.000554309	0.00137241	F6Q3W7	Uncharacterized protein	ZNF404	ZNF404	zinc finger protein 404 [Source:HGNC Symbol;Acc:HGNC:19417]
ENSECAG00000010817	2.84123	5.57527	59.2394	1.73322e-05	7.83971e-05	F7DQH8	Uncharacterized protein	CTTNBP2NL	CTTNBP2NL	CTTNBP2 N-terminal like [Source:VGNC Symbol;Acc:VGNC:16960]
ENSECAG00000023659	2.8376	5.59471	108.123	1.19083e-06	1.07937e-05	F6YN54	Uncharacterized protein	MIB1	MIB1	mindbomb E3 ubiquitin protein ligase 1 [Source:VGNC Symbol;Acc:VGNC:20169]
ENSECAG00000012481	2.83605	2.18265	18.4672	0.00159913	0.00343067	F6PQ32	Uncharacterized protein	TNFRSF1B	TNFRSF1B	TNF receptor superfamily member 1B [Source:VGNC Symbol;Acc:VGNC:24370]
ENSECAG00000013835	2.83316	4.70176	35.7327	0.00014093	0.000431189	F7BGX9	Uncharacterized protein	PRUNE2
ENSECAG00000008479	2.83182	4.4527	119.531	7.51244e-07	7.72689e-06	F6VW36	Uncharacterized protein	SDR16C5	SDR16C5	short chain dehydrogenase/reductase family 16C member 5 [Source:VGNC Symbol;Acc:VGNC:56316]
ENSECAG00000017019	2.83048	1.41339	22.3283	0.000829192	0.00195455	F6WVG8	Uncharacterized protein		ARHGAP33	Rho GTPase activating protein 33 [Source:NCBI gene;Acc:100059898]
ENSECAG00000010627	2.8253	3.07891	70.139	8.31303e-06	4.51958e-05	F6S8C6	Uncharacterized protein	GIPC2	GIPC2	GIPC PDZ domain containing family member 2 [Source:VGNC Symbol;Acc:VGNC:50839]
ENSECAG00000005098	2.8243	6.75296	105.35	1.341e-06	1.17866e-05	F7CU03	Uncharacterized protein	SLC35A5	SLC35A5	solute carrier family 35 member A5 [Source:VGNC Symbol;Acc:VGNC:23164]
ENSECAG00000000365	2.82274	5.95394	103.336	1.46446e-06	1.24474e-05	F7D3S0;F7D421	Uncharacterized protein;Uncharacterized protein	PCNX4;PCNX4	PCNX4	pecanex 4 [Source:VGNC Symbol;Acc:VGNC:21211]
ENSECAG00000017864	2.82131	2.25154	26.4912	0.000445358	0.00114063	A2Q126	Fibromodulin	FMOD	FMOD	fibromodulin [Source:VGNC Symbol;Acc:VGNC:18080]
ENSECAG00000019115	2.82118	4.91891	99.7085	1.72316e-06	1.39922e-05	F6UHR5	Uncharacterized protein	IL13RA1	IL13RA1	interleukin 13 receptor subunit alpha 1 [Source:VGNC Symbol;Acc:VGNC:18997]
ENSECAG00000004232	2.81488	1.90136	9.7861	0.0108303	0.0182902	F6WVP3	Uncharacterized protein	AMER1	AMER1	APC membrane recruitment protein 1 [Source:VGNC Symbol;Acc:VGNC:15274]
ENSECAG00000024024	2.81161	3.73664	55.8944	2.22384e-05	9.59503e-05	F6Z4Y9	Uncharacterized protein	PPP1R26
ENSECAG00000009566	2.80928	6.25029	90.2543	2.70508e-06	1.9385e-05	F6XLU6	Uncharacterized protein			golgi associated PDZ and coiled-coil motif containing [Source:NCBI gene;Acc:100072790]
ENSECAG00000000276	2.80787	2.76608	21.6271	0.000928306	0.00215275	F7CCA7	Uncharacterized protein	DNAL1	DNAL1	dynein axonemal light chain 1 [Source:VGNC Symbol;Acc:VGNC:55279]
ENSECAG00000006020	2.80592	4.83992	220.328	4.26167e-08	1.25492e-06	F7A8H8;F7A8T2	Uncharacterized protein;Uncharacterized protein	RRAGB;RRAGB	RRAGB	Ras related GTP binding B [Source:VGNC Symbol;Acc:VGNC:22576]
ENSECAG00000017624	2.80508	3.23551	53.181	2.74858e-05	0.000112882	F6QFM2	Uncharacterized protein	CARF	CARF	calcium responsive transcription factor [Source:VGNC Symbol;Acc:VGNC:16056]
ENSECAG00000020754	2.80299	2.21331	40.1452	8.8332e-05	0.000291807	F6U8H9	POU domain protein	POU4F2	POU4F2	POU class 4 homeobox 2 [Source:VGNC Symbol;Acc:VGNC:21711]
ENSECAG00000014992	2.79973	1.32787	14.2581	0.00368116	0.00708625	F7C9K4	Uncharacterized protein	JAM2	JAM2	junctional adhesion molecule 2 [Source:VGNC Symbol;Acc:VGNC:49313]
ENSECAG00000017721	2.79937	3.8749	83.0844	3.92273e-06	2.5771e-05	F6QFN5	Uncharacterized protein		EPM2A	EPM2A, laforin glucan phosphatase [Source:NCBI gene;Acc:100066382]
ENSECAG00000014879	2.79907	5.76406	150.477	2.57897e-07	3.77793e-06	F7DMY1	Uncharacterized protein	CBFB	CBFB	core-binding factor subunit beta [Source:VGNC Symbol;Acc:VGNC:51146]
ENSECAG00000014710	2.7961	6.30257	73.3454	6.82725e-06	3.88283e-05	F7C0H4	Uncharacterized protein	FZD6	FZD6	frizzled class receptor 6 [Source:VGNC Symbol;Acc:VGNC:18174]
ENSECAG00000011367	2.79555	2.08797	51.5603	3.1333e-05	0.000125615	F7AL19	Uncharacterized protein	SLC25A42	SLC25A42	solute carrier family 25 member 42 [Source:VGNC Symbol;Acc:VGNC:23115]
ENSECAG00000023528	2.79521	1.52313	17.3655	0.00196258	0.00409162	F6WSM9	Calcium-transporting ATPase (EC 3.6.3.8)	ATP2B2	ATP2B2	ATPase plasma membrane Ca2+ transporting 2 [Source:VGNC Symbol;Acc:VGNC:15654]
ENSECAG00000008765	2.79494	5.1632	135.096	4.26323e-07	5.21751e-06	F6TFS7	Uncharacterized protein	MYCL	MYCL	MYCL proto-oncogene, bHLH transcription factor [Source:VGNC Symbol;Acc:VGNC:20470]
ENSECAG00000011467	2.79473	3.36527	29.7094	0.000289173	0.00078608	F7AEK5	Uncharacterized protein		ALPL	alkaline phosphatase, biomineralization associated [Source:VGNC Symbol;Acc:VGNC:50647]
ENSECAG00000020525	2.79243	3.08947	36.6521	0.000127383	0.000395902	F6UWV9	Uncharacterized protein	NUDT13	NUDT13	nudix hydrolase 13 [Source:VGNC Symbol;Acc:VGNC:20942]
ENSECAG00000016439	2.79238	5.59937	67.7163	9.69849e-06	5.06399e-05	F6Z6Y4	Signal transducer and activator of transcription	STAT3	STAT3	signal transducer and activator of transcription 3 [Source:VGNC Symbol;Acc:VGNC:23665]
ENSECAG00000002400	2.79211	5.53418	120.692	7.18506e-07	7.48879e-06	F6YSC6	Uncharacterized protein	MKL2	MRTFB	myocardin related transcription factor B [Source:VGNC Symbol;Acc:VGNC:20202]
ENSECAG00000012582	2.78799	4.17632	135.66	4.1815e-07	5.18864e-06	F6Q5Z3;F6QD71	Phosphoinositide phospholipase C (EC 3.1.4.11);Phosphoinositide phospholipase C (EC 3.1.4.11)	PLCD4;PLCD4	PLCD4	phospholipase C delta 4 [Source:VGNC Symbol;Acc:VGNC:21541]
ENSECAG00000013962	2.78682	9.13479	79.951	4.65715e-06	2.90405e-05	F7BAB4	Uncharacterized protein	TPD52		tumor protein D52 [Source:NCBI gene;Acc:111767442]
ENSECAG00000000308	2.78675	4.60892	62.8249	1.34453e-05	6.47273e-05	F7DN04	Uncharacterized protein	RICTOR	RICTOR	RPTOR independent companion of MTOR complex 2 [Source:VGNC Symbol;Acc:VGNC:52430]
ENSECAG00000010641	2.78645	3.61247	26.4225	0.000449674	0.00115016	F6PUN4	Uncharacterized protein		UNKL	unkempt family like zinc finger [Source:VGNC Symbol;Acc:VGNC:55247]
ENSECAG00000009105	2.78506	3.23918	58.4359	1.83808e-05	8.23695e-05	F6XIY3	Uncharacterized protein	CLIP3	CLIP3	CAP-Gly domain containing linker protein 3 [Source:VGNC Symbol;Acc:VGNC:16617]
ENSECAG00000018236	2.78503	3.86445	120.923	7.12181e-07	7.4506e-06	F7ARN1;F7ARQ4	Uncharacterized protein;Uncharacterized protein	ABI2;ABI2	ABI2	abl interactor 2 [Source:NCBI gene;Acc:111768803]
ENSECAG00000006573	2.7837	4.34439	48.2704	4.1337e-05	0.000156321	F7B0Y2	Uncharacterized protein	CMTR2	CMTR2	cap methyltransferase 2 [Source:VGNC Symbol;Acc:VGNC:16656]
ENSECAG00000005000	2.78321	4.69261	57.2851	2.00186e-05	8.80425e-05	F6Q474	Uncharacterized protein	PPM1K	PPM1K	protein phosphatase, Mg2+/Mn2+ dependent 1K [Source:VGNC Symbol;Acc:VGNC:21747]
ENSECAG00000022902	2.78154	3.74665	107.93	1.2006e-06	1.08738e-05	F6WE48	Uncharacterized protein	C3orf52	C19H3orf52	chromosome 19 C3orf52 homolog [Source:VGNC Symbol;Acc:VGNC:49245]
ENSECAG00000011251	2.77779	4.4499	66.9175	1.02151e-05	5.26356e-05	F7ARA2	Poly [ADP-ribose] polymerase (PARP) (EC 2.4.2.30)	PARP16	PARP16	poly(ADP-ribose) polymerase family member 16 [Source:VGNC Symbol;Acc:VGNC:55924]
ENSECAG00000018454	2.77754	6.78629	153.715	2.33446e-07	3.54507e-06	F7B266	Uncharacterized protein	RBBP8	RBBP8	RB binding protein 8, endonuclease [Source:VGNC Symbol;Acc:VGNC:22222]
ENSECAG00000000771	2.77706	2.40151	10.2057	0.00968005	0.0165459	F6U7N6	Uncharacterized protein	TP73	TP73	tumor protein p73 [Source:VGNC Symbol;Acc:VGNC:50788]
ENSECAG00000017686	2.77276	2.55601	28.0358	0.000360275	0.000953883	F6PPK6	Uncharacterized protein	CLGN	CLGN	calmegin [Source:VGNC Symbol;Acc:VGNC:16609]
ENSECAG00000024710	2.77209	5.61977	225.594	3.80819e-08	1.16885e-06	F6SJK1	Peptidylprolyl isomerase (EC 5.2.1.8)	FKBP14	FKBP14	FKBP prolyl isomerase 14 [Source:VGNC Symbol;Acc:VGNC:18048]
ENSECAG00000017081	2.77158	4.24281	58.9619	1.76861e-05	7.97179e-05	F7AGZ1;F7AIH4	Uncharacterized protein;Uncharacterized protein	DZANK1;DZANK1	DZANK1	double zinc ribbon and ankyrin repeat domains 1 [Source:VGNC Symbol;Acc:VGNC:17380]
ENSECAG00000015548	2.77078	5.96702	148.925	2.70703e-07	3.91921e-06	F6WNE8;F6WVE9;F6Z6T7;F7AZ64	Uncharacterized protein;Uncharacterized protein;Uncharacterized protein;Uncharacterized protein	ACACB;ACACB;ACACB;ACACB	ACACB	acetyl-CoA carboxylase beta [Source:VGNC Symbol;Acc:VGNC:14962]
ENSECAG00000011576	2.7691	2.36724	9.84977	0.0106455	0.0180095	F6ZLW6	Protein yippee-like	YPEL4 YPEL
ENSECAG00000018803	2.76815	2.60518	49.6376	3.67714e-05	0.00014254	F7B0A8	Uncharacterized protein	PGM2L1	PGM2L1	phosphoglucomutase 2 like 1 [Source:VGNC Symbol;Acc:VGNC:21359]
ENSECAG00000015640	2.76732	2.18624	17.6733	0.00185183	0.00389078	F6VK50	Uncharacterized protein	C5orf49	C21H5orf49	chromosome 21 C5orf49 homolog [Source:VGNC Symbol;Acc:VGNC:52322]
ENSECAG00000011078	2.76581	6.88023	266.554	1.71525e-08	7.65397e-07	F7C1C0	Uncharacterized protein	TGIF1	TGIF1	TGFB induced factor homeobox 1 [Source:VGNC Symbol;Acc:VGNC:24058]
ENSECAG00000012070	2.76486	4.76488	199.298	6.86451e-08	1.6489e-06	F6VEG9	Uncharacterized protein		PPM1M	protein phosphatase, Mg2+/Mn2+ dependent 1M [Source:VGNC Symbol;Acc:VGNC:21749]
ENSECAG00000008098	2.76363	3.35458	26.0259	0.000475599	0.00120321	F6TD18;F6WDH1	Uncharacterized protein;Uncharacterized protein	TCF7;TCF7	TCF7	transcription factor 7 [Source:VGNC Symbol;Acc:VGNC:55516]
ENSECAG00000003474	2.76272	4.85063	144.969	3.06971e-07	4.24759e-06	F6WP65	Uncharacterized protein			actin-related protein 2/3 complex subunit 4 [Source:NCBI gene;Acc:100058358]
ENSECAG00000020786	2.76265	1.49259	8.27577	0.0166136	0.0267153	F6T5F4	Uncharacterized protein	C1QTNF2	C1QTNF2	C1q and TNF related 2 [Source:VGNC Symbol;Acc:VGNC:15941]
ENSECAG00000017571	2.7613	5.2996	127.046	5.66867e-07	6.30565e-06	F6PHX9;F6PPI2	Uncharacterized protein;Uncharacterized protein	TDRD7;TDRD7	TDRD7	tudor domain containing 7 [Source:VGNC Symbol;Acc:VGNC:49437]
ENSECAG00000016715	2.75826	3.9874	33.7353	0.000176831	0.000520049	F6WUQ0	Uncharacterized protein
ENSECAG00000000369	2.75767	3.51546	29.3183	0.000304154	0.000822564	F7CZ00	Uncharacterized protein	CERS4	CERS4	ceramide synthase 4 [Source:VGNC Symbol;Acc:VGNC:16441]
ENSECAG00000023089	2.75647	3.43576	50.5132	3.41645e-05	0.000134456	F6WD91	Uncharacterized protein	SLAIN1	SLAIN1	SLAIN motif family member 1 [Source:VGNC Symbol;Acc:VGNC:57315]
ENSECAG00000017230	2.75586	3.104	51.2268	3.2203e-05	0.000128399	F6WQE4	Uncharacterized protein	C5orf24
ENSECAG00000012012	2.75181	5.35321	73.7128	6.67824e-06	3.8119e-05	F6T5W8	Uncharacterized protein	ENPP5	ENPP5	ectonucleotide pyrophosphatase/phosphodiesterase 5 (putative) [Source:NCBI gene;Acc:100055708]
ENSECAG00000009388	2.7495	4.55601	50.458	3.43221e-05	0.000134893	F6X5C5	Uncharacterized protein	IQCD	IQCD	IQ motif containing D [Source:VGNC Symbol;Acc:VGNC:19115]
ENSECAG00000015337	2.74911	5.80933	52.0495	3.0107e-05	0.000121793	F7D1F9	Uncharacterized protein	KIAA1211L	KIAA1211L	KIAA1211 like [Source:VGNC Symbol;Acc:VGNC:19375]
ENSECAG00000000307	2.7491	5.71096	37.5696	0.000115398	0.000364946	F7C6Y7	Uncharacterized protein	BACH1	BACH1	BTB domain and CNC homolog 1 [Source:NCBI gene;Acc:100053654]
ENSECAG00000011483	2.74885	3.60992	43.6203	6.29261e-05	0.0002213	F6ZKY6	Uncharacterized protein	MORN1
ENSECAG00000010343	2.74579	4.4386	81.8907	4.18485e-06	2.69737e-05	F6SVZ8	Uncharacterized protein
ENSECAG00000006669	2.74465	5.16241	22.5093	0.000805711	0.00190695	F7DJG6	Uncharacterized protein	ACSM3	ACSM3	acyl-CoA synthetase medium chain family member 3 [Source:VGNC Symbol;Acc:VGNC:49262]
ENSECAG00000010196	2.73972	4.09008	31.2931	0.000236904	0.000664225	F6T0R5;F7DQI7	V-type proton ATPase subunit a;V-type proton ATPase subunit a	TCIRG1;TCIRG1	TCIRG1	T cell immune regulator 1, ATPase H+ transporting V0 subunit a3 [Source:VGNC Symbol;Acc:VGNC:23958]
ENSECAG00000014987	2.73899	4.35844	125.032	6.1035e-07	6.68676e-06	F6U0Z5	Dystrobrevin	DTNB	DTNB	dystrobrevin beta [Source:VGNC Symbol;Acc:VGNC:17333]
ENSECAG00000018726	2.73851	2.95765	8.04385	0.0178059	0.0283965	F7AA16	Uncharacterized protein	TMEM206	TMEM206	transmembrane protein 206 [Source:VGNC Symbol;Acc:VGNC:24249]
ENSECAG00000010459	2.7365	1.18286	15.3761	0.00290796	0.00573973	F6QM92	Uncharacterized protein
ENSECAG00000017196	2.73618	4.60052	125.236	6.05767e-07	6.65541e-06	F6WWU3	Uncharacterized protein	NOXRED1	NOXRED1	NADP dependent oxidoreductase domain containing 1 [Source:VGNC Symbol;Acc:VGNC:20826]
ENSECAG00000025071	2.73617	4.36248	129.85	5.1235e-07	5.90894e-06	F6QKK6;F6ZV14	Uncharacterized protein;Uncharacterized protein	AGBL4;AGBL4	AGBL4	ATP/GTP binding protein like 4 [Source:NCBI gene;Acc:100063327]
ENSECAG00000023433	2.73552	3.93652	62.4185	1.3829e-05	6.60537e-05	F6VPK4	Uncharacterized protein		TMEM231	transmembrane protein 231 [Source:NCBI gene;Acc:100069019]
ENSECAG00000008356	2.73524	3.62066	46.6374	4.77171e-05	0.000175695	F6VIX0	Uncharacterized protein		ZNF577	zinc finger protein 577 [Source:HGNC Symbol;Acc:HGNC:28673]
ENSECAG00000014300	2.73474	4.14407	65.5722	1.1162e-05	5.62562e-05	F7CCC6	Uncharacterized protein	CBLB	CBLB	Cbl proto-oncogene B [Source:VGNC Symbol;Acc:VGNC:16092]
ENSECAG00000000295	2.73466	4.75763	52.5471	2.89189e-05	0.000117891	F7C5K8	Uncharacterized protein	MRE11	MRE11	MRE11 homolog, double strand break repair nuclease [Source:VGNC Symbol;Acc:VGNC:20310]
ENSECAG00000009855	2.73447	4.64102	121.053	7.08672e-07	7.43226e-06	F6RT17;F6S1V4	Uncharacterized protein;Uncharacterized protein	ALS2;ALS2	ALS2	ALS2, alsin Rho guanine nucleotide exchange factor [Source:VGNC Symbol;Acc:VGNC:15268]
ENSECAG00000009990	2.73314	5.37606	140.215	3.586e-07	4.70642e-06	F7B812	Uncharacterized protein	HTRA1	HTRA1	HtrA serine peptidase 1 [Source:VGNC Symbol;Acc:VGNC:18910]
ENSECAG00000020618	2.73262	1.25844	13.1523	0.0047037	0.00876804	F6VZI6	Uncharacterized protein			chromosome 2 C8orf58 homolog [Source:NCBI gene;Acc:100057476]
ENSECAG00000015666	2.73232	6.54344	132.73	4.6278e-07	5.54667e-06	F6UDA8	Uncharacterized protein	PHC1	PHC1	polyhomeotic homolog 1 [Source:VGNC Symbol;Acc:VGNC:21370]
ENSECAG00000006614	2.73172	3.60517	39.0116	9.91823e-05	0.000320922	F7A7P2	Uncharacterized protein	C4orf47	C27H4orf47	chromosome 27 C4orf47 homolog [Source:VGNC Symbol;Acc:VGNC:52330]
ENSECAG00000024512	2.7302	1.08532	6.84573	0.025925	0.0396914	F6SDD8;F6SDY4	Uncharacterized protein;Uncharacterized protein	LOC100057812;LOC100057812		TNF receptor superfamily member 10b [Source:NCBI gene;Acc:100057812]
ENSECAG00000016265	2.72993	3.01268	69.6997	8.54566e-06	4.61467e-05	F6YHJ7	Uncharacterized protein	STK10	STK10	serine/threonine kinase 10 [Source:VGNC Symbol;Acc:VGNC:23680]
ENSECAG00000004773	2.7206	2.5642	33.2413	0.000187349	0.000546411	F6QVT4	Uncharacterized protein		TET2	tet methylcytosine dioxygenase 2 [Source:NCBI gene;Acc:100073065]
ENSECAG00000016702	2.71836	8.15169	181.724	1.0625e-07	2.13746e-06	F7AYP7;F7AYV0	Uncharacterized protein;Uncharacterized protein	WDFY3;WDFY3	WDFY3	WD repeat and FYVE domain containing 3 [Source:VGNC Symbol;Acc:VGNC:24978]
ENSECAG00000020287	2.71452	3.21209	82.0962	4.13824e-06	2.67625e-05	F7CE95	Uncharacterized protein	TTC29	TTC29	tetratricopeptide repeat domain 29 [Source:VGNC Symbol;Acc:VGNC:24622]
ENSECAG00000016083	2.71266	1.75681	22.8405	0.000764781	0.00182197	F6WBA2	Uncharacterized protein	VEZF1	VEZF1	vascular endothelial zinc finger 1 [Source:VGNC Symbol;Acc:VGNC:24901]
ENSECAG00000024189	2.71171	4.33329	80.376	4.5484e-06	2.8571e-05	F6WZ91	Uncharacterized protein	LIMD1	LIMD1	LIM domains containing 1 [Source:VGNC Symbol;Acc:VGNC:19669]
ENSECAG00000008441	2.71161	3.64234	65.5378	1.11875e-05	5.63552e-05	F6TXR6	Adenosine receptor A2	ADORA2B	ADORA2B	adenosine A2b receptor [Source:VGNC Symbol;Acc:VGNC:15127]
ENSECAG00000018880	2.71002	9.82515	55.5069	2.2909e-05	9.81017e-05	F7A3B1	Cyclin-G1-like protein	CCNG1	CCNG1	cyclin G1 [Source:VGNC Symbol;Acc:VGNC:16214]
ENSECAG00000023588	2.70999	4.60274	35.5598	0.000143666	0.000438173	F7C8J8	Uncharacterized protein	EHHADH	EHHADH	enoyl-CoA hydratase and 3-hydroxyacyl CoA dehydrogenase [Source:VGNC Symbol;Acc:VGNC:17470]
ENSECAG00000009368	2.7096	5.48738	20.9817	0.00103239	0.00236109	F6RHP4;F7C2F9	Uncharacterized protein;Uncharacterized protein	nan;nan
ENSECAG00000009420	2.70912	4.61908	32.6288	0.000201453	0.000580254	F6XEP5	Uncharacterized protein	NT5E	NT5E	5'-nucleotidase ecto [Source:VGNC Symbol;Acc:VGNC:20917]
ENSECAG00000000828	2.70763	2.12862	30.7962	0.00025198	0.000698895	F7DSL4	Uncharacterized protein
ENSECAG00000013680	2.70632	7.25283	174.324	1.2927e-07	2.3882e-06	F7CCD3	Uncharacterized protein	TLE1	TLE1	transducin-like enhancer protein 1 [Source:NCBI gene;Acc:100061341]
ENSECAG00000022072	2.70538	6.64268	63.9762	1.24259e-05	6.0965e-05	F7BCC3	MHC class II antigen	DRB Eqca-DRB1	DRB	MHC class II DR-beta chain [Source:NCBI gene;Acc:100052006]
ENSECAG00000013765	2.70323	4.77357	113.161	9.66488e-07	9.25181e-06	F7BG25	Uncharacterized protein	MTMR10	MTMR10	myotubularin related protein 10 [Source:VGNC Symbol;Acc:VGNC:20421]
ENSECAG00000024559	2.70217	3.91178	45.2448	5.4113e-05	0.000195339	F6QYY3	Uncharacterized protein	CREBRF	CREBRF	CREB3 regulatory factor [Source:VGNC Symbol;Acc:VGNC:16860]
ENSECAG00000017397	2.70195	3.27387	41.4856	7.7286e-05	0.000261335	F7AI37	Uncharacterized protein	ZBTB26	ZBTB26	zinc finger and BTB domain containing 26 [Source:VGNC Symbol;Acc:VGNC:25142]
ENSECAG00000022735	2.70137	6.94112	159.287	1.97566e-07	3.14858e-06	F6UNI6;F6UNM1	Uncharacterized protein;Uncharacterized protein	DOPEY2;DOPEY2	DOP1B	DOP1 leucine zipper like protein B [Source:VGNC Symbol;Acc:VGNC:17281]
ENSECAG00000014418	2.69682	4.11915	60.1941	1.61783e-05	7.48108e-05	F7C2J8	Uncharacterized protein	GABRP	GABRP	gamma-aminobutyric acid type A receptor pi subunit [Source:VGNC Symbol;Acc:VGNC:18203]
ENSECAG00000011484	2.6929	2.48653	39.5759	9.35924e-05	0.00030579	F7BFV0	Uncharacterized protein	EPS8L2	EPS8L2	EPS8 like 2 [Source:VGNC Symbol;Acc:VGNC:17639]
ENSECAG00000004286	2.68982	4.30813	28.8293	0.000324219	0.000869836	F6SAQ3;F6SBQ0	Uncharacterized protein;Uncharacterized protein	BICDL1;BICDL1	BICDL1	BICD family like cargo adaptor 1 [Source:VGNC Symbol;Acc:VGNC:15826]
ENSECAG00000002570	2.68629	2.7872	33.5078	0.000181584	0.000531601	F6VH42	Sulfotransferase (EC 2.8.2.-)	HS3ST1	HS3ST1	heparan sulfate-glucosamine 3-sulfotransferase 1 [Source:VGNC Symbol;Acc:VGNC:18874]
ENSECAG00000000325	2.68482	7.35752	42.1394	7.25047e-05	0.000248435	F6YLT0	Uncharacterized protein	LOC100051586
ENSECAG00000011262	2.6822	5.1246	53.9645	2.58307e-05	0.000107995	F7BA63	Uncharacterized protein	ERN1	ERN1	endoplasmic reticulum to nucleus signaling 1 [Source:VGNC Symbol;Acc:VGNC:17673]
ENSECAG00000007338	2.68162	2.57884	20.5151	0.00111648	0.002527	F7D8L3	Uncharacterized protein	SCARF2	SCARF2	scavenger receptor class F member 2 [Source:VGNC Symbol;Acc:VGNC:50968]
ENSECAG00000010877	2.68092	6.51024	125.96	5.89827e-07	6.53598e-06	F7AIL1;F7AJB3	Uncharacterized protein;Uncharacterized protein	IFT172;IFT172	IFT172	intraflagellar transport 172 [Source:VGNC Symbol;Acc:VGNC:18960]
ENSECAG00000008762	2.67915	2.65295	47.7152	4.3384e-05	0.000162344	F6RPW6	Uncharacterized protein	HOGA1	HOGA1	4-hydroxy-2-oxoglutarate aldolase 1 [Source:VGNC Symbol;Acc:VGNC:18831]
ENSECAG00000018137	2.67823	3.85972	26.6776	0.000433896	0.0011162	F6QIR1	Uncharacterized protein	TEF	TEF	TEF, PAR bZIP transcription factor [Source:VGNC Symbol;Acc:VGNC:23990]
ENSECAG00000006626	2.67735	5.56407	89.2121	2.85037e-06	2.01646e-05	F7D9K7	Palmitoyltransferase (EC 2.3.1.225)	ZDHHC17	ZDHHC17	zinc finger DHHC-type containing 17 [Source:VGNC Symbol;Acc:VGNC:25192]
ENSECAG00000017109	2.67672	5.97465	64.9041	1.16714e-05	5.81664e-05	F6WQ44;F6WR95	Sulfhydryl oxidase (EC 1.8.3.2);Sulfhydryl oxidase (EC 1.8.3.2)	QSOX1;QSOX1	QSOX1	quiescin sulfhydryl oxidase 1 [Source:VGNC Symbol;Acc:VGNC:22075]
ENSECAG00000001989	2.67605	3.34416	11.1972	0.00749967	0.0132397	F6Z2X6	Uncharacterized protein	SESN2	SESN2	sestrin 2 [Source:VGNC Symbol;Acc:VGNC:22870]
ENSECAG00000010552	2.67526	2.0261	25.0538	0.000547149	0.00135729	F6RID0;F6SUE9;F6T089;F6VJ26	Uncharacterized protein;Uncharacterized protein;Uncharacterized protein;Uncharacterized protein	PALM2-AKAP2;PALM2-AKAP2;PALM2-AKAP2;PALM2-AKAP2		A-kinase anchor protein 2 [Source:NCBI gene;Acc:100630682]
ENSECAG00000007455	2.673	2.97202	57.2957	2.00028e-05	8.80227e-05	F7DM05	Uncharacterized protein	CARD14	CARD14	caspase recruitment domain family member 14 [Source:VGNC Symbol;Acc:VGNC:16054]
ENSECAG00000023651	2.67295	5.81241	100.656	1.65061e-06	1.35434e-05	F7CJ96	Uncharacterized protein	SLC18B1	SLC18B1	solute carrier family 18 member B1 [Source:VGNC Symbol;Acc:VGNC:23057]
ENSECAG00000014528	2.67239	4.79558	61.9316	1.43062e-05	6.7747e-05	F7CYC1	Kinesin-like protein	KIF3B	KIF3B	kinesin family member 3B [Source:VGNC Symbol;Acc:VGNC:19419]
ENSECAG00000003847	2.67177	3.17365	72.4367	7.21334e-06	4.04368e-05	F7AZD1	Purine nucleoside phosphorylase (EC 2.4.2.1) (Inosine-guanosine phosphorylase)	LOC100072612
ENSECAG00000002955	2.67058	3.41788	42.4461	7.03845e-05	0.000242028	F6X0R9;F6XPU0	Uncharacterized protein;Uncharacterized protein	TSHZ1;TSHZ1	TSHZ1	teashirt zinc finger homeobox 1 [Source:VGNC Symbol;Acc:VGNC:24582]
ENSECAG00000007813	2.67058	4.59086	51.8192	3.06768e-05	0.000123581	F7CE39	Uncharacterized protein	UNC93B1	UNC93B1	unc-93 homolog B1, TLR signaling regulator [Source:VGNC Symbol;Acc:VGNC:50522]
ENSECAG00000017905	2.6701	3.33342	47.651	4.36288e-05	0.000163003	F6SKV7	Uncharacterized protein	LTBP4	LTBP4	latent transforming growth factor beta binding protein 4 [Source:VGNC Symbol;Acc:VGNC:51048]
ENSECAG00000020374	2.6672	5.44708	32.5188	0.00020412	0.000586916	F7E4A6	Syndecan	SDC4
ENSECAG00000019441	2.6668	3.89868	18.9664	0.00146142	0.00317339	F7E2W7	Uncharacterized protein	LDLRAP1	LDLRAP1	low density lipoprotein receptor adaptor protein 1 [Source:VGNC Symbol;Acc:VGNC:50712]
ENSECAG00000019660	2.66371	3.22008	9.8209	0.0107289	0.018132	F7CMX2	Uncharacterized protein	TRIB1	TRIB1	tribbles pseudokinase 1 [Source:VGNC Symbol;Acc:VGNC:56312]
ENSECAG00000015726	2.65917	3.54325	31.9537	0.000218506	0.000620494	F6U0L4	Uncharacterized protein	NR1H3	NR1H3	nuclear receptor subfamily 1 group H member 3 [Source:VGNC Symbol;Acc:VGNC:20861]
ENSECAG00000012163	2.65675	2.70065	32.9775	0.000193272	0.000561005	F6QQG2	Uncharacterized protein	CEP170	CEP170	centrosomal protein 170 [Source:VGNC Symbol;Acc:VGNC:16412]
ENSECAG00000010757	2.65644	4.48813	90.1662	2.71701e-06	1.94345e-05	F7CZZ6	Uncharacterized protein	POGLUT1	POGLUT1	protein O-glucosyltransferase 1 [Source:VGNC Symbol;Acc:VGNC:21647]
ENSECAG00000010715	2.65597	2.36978	37.2022	0.000120027	0.000377284	F6T027	Uncharacterized protein	PLEKHA3	PLEKHA3	pleckstrin homology domain containing A3 [Source:VGNC Symbol;Acc:VGNC:21558]
ENSECAG00000011822	2.65378	7.16321	39.7585	9.18645e-05	0.000301247	F6TDJ5	Uncharacterized protein	SPTLC3	SPTLC3	serine palmitoyltransferase long chain base subunit 3 [Source:VGNC Symbol;Acc:VGNC:23561]
ENSECAG00000013534	2.65373	1.90767	8.23869	0.0167975	0.0269849	F6ZTF2	Tetraspanin	CD53	CD53	CD53 molecule [Source:VGNC Symbol;Acc:VGNC:16272]
ENSECAG00000005033	2.65185	3.82081	69.3222	8.75181e-06	4.70521e-05	F6RJI0	Uncharacterized protein	WDR5B
ENSECAG00000012449	2.65034	1.84874	10.156	0.00980828	0.0167445	F6RVB9;F6SJS5	Uncharacterized protein;Uncharacterized protein	CRACR2B;CRACR2B	CRACR2B	calcium release activated channel regulator 2B [Source:VGNC Symbol;Acc:VGNC:16848]
ENSECAG00000020438	2.65016	5.77322	159.595	1.95785e-07	3.12448e-06	F6UFG2	Uncharacterized protein	RASGEF1B	RASGEF1B	RasGEF domain family member 1B [Source:VGNC Symbol;Acc:VGNC:22197]
ENSECAG00000001086	2.64986	1.55575	18.195	0.00168079	0.00357283	F7CA54	Uncharacterized protein	TMEM187	TMEM187	transmembrane protein 187 [Source:VGNC Symbol;Acc:VGNC:24237]
ENSECAG00000019598	2.64926	2.37689	10.2785	0.00949599	0.0162808	F7CLX1;F7CMZ9	Uncharacterized protein;Uncharacterized protein	LMTK2;LMTK2	LMTK2	lemur tyrosine kinase 2 [Source:VGNC Symbol;Acc:VGNC:19716]
ENSECAG00000020384	2.64892	4.45917	20.4701	0.00112502	0.00254285	F6TRT7	Uncharacterized protein	LOC100053918
ENSECAG00000020530	2.64754	3.37058	33.5627	0.000180423	0.00052893	F7DZK3	Uncharacterized protein	RAI1	RAI1	retinoic acid induced 1 [Source:VGNC Symbol;Acc:VGNC:22156]
ENSECAG00000008615	2.64731	4.54779	36.1763	0.000134189	0.000414499	F6XSF7	Uncharacterized protein	LOC100059239		complement C4-A [Source:NCBI gene;Acc:100059239]
ENSECAG00000015006	2.64607	5.17421	101.586	1.58292e-06	1.32027e-05	F6V0C7;F6V0E6	Fibroblast growth factor receptor (EC 2.7.10.1);Fibroblast growth factor receptor (EC 2.7.10.1)	FGFR1;FGFR1	FGFR1	fibroblast growth factor receptor 1 [Source:VGNC Symbol;Acc:VGNC:18022]
ENSECAG00000016675	2.64592	2.63653	23.8364	0.000655952	0.0015888	F6WJH2;F6Z3U5	Uncharacterized protein;Uncharacterized protein	FYB;FYB	FYB1	FYN binding protein 1 [Source:VGNC Symbol;Acc:VGNC:18166]
ENSECAG00000012523	2.64391	5.19698	51.1527	3.24003e-05	0.00012909	F6RMH7	Uncharacterized protein	LYPLAL1	LYPLAL1	lysophospholipase like 1 [Source:VGNC Symbol;Acc:VGNC:19858]
ENSECAG00000012601	2.64317	2.19748	31.0055	0.000245492	0.000683512	F6PYF6	Uncharacterized protein	CEP85L	CEP85L	centrosomal protein 85 like [Source:VGNC Symbol;Acc:VGNC:16431]
ENSECAG00000009836	2.64311	5.45631	51.2968	3.20181e-05	0.000127918	F6ZC22	Uncharacterized protein	HIVEP2	HIVEP2	human immunodeficiency virus type I enhancer binding protein 2 [Source:NCBI gene;Acc:100067364]
ENSECAG00000009176	2.63961	5.90027	209.657	5.39691e-08	1.44274e-06				SOX17	SRY-box 17 [Source:NCBI gene;Acc:100147196]
ENSECAG00000025155	2.63471	2.0604	17.0483	0.00208517	0.00430543	F6SNJ0	Uncharacterized protein	TMEM220	TMEM220	transmembrane protein 220 [Source:VGNC Symbol;Acc:VGNC:24261]
ENSECAG00000015014	2.63222	3.79435	23.4171	0.000699339	0.0016837	F7D6L7	Uncharacterized protein	ACADL	ACADL	acyl-CoA dehydrogenase long chain [Source:VGNC Symbol;Acc:VGNC:52295]
ENSECAG00000018816	2.63204	2.76388	39.8948	9.06e-05	0.000298027	F6Z8Z9;F6ZE39	Histone deacetylase (EC 3.5.1.98);Histone deacetylase (EC 3.5.1.98)	HDAC9;HDAC9	HDAC9	histone deacetylase 9 [Source:VGNC Symbol;Acc:VGNC:57169]
ENSECAG00000000880	2.6313	1.3094	9.50864	0.0116825	0.0195725	F7DSE6	Uncharacterized protein			spermatogenesis associated 33 [Source:NCBI gene;Acc:102150675]
ENSECAG00000014701	2.62504	3.78858	67.832	9.62632e-06	5.04447e-05	F7D3H6	Uncharacterized protein	RALB	RALB	RAS like proto-oncogene B [Source:VGNC Symbol;Acc:VGNC:22160]
ENSECAG00000014615	2.62333	2.72741	23.64	0.000675857	0.00163224	F7DS88	Uncharacterized protein	STX2	STX2	syntaxin 2 [Source:VGNC Symbol;Acc:VGNC:50978]
ENSECAG00000014691	2.62274	5.22472	154.241	2.29743e-07	3.498e-06	F7C0W9;F7C5U7	Uncharacterized protein;Uncharacterized protein	DENND3;DENND3	DENND3	DENN domain containing 3 [Source:VGNC Symbol;Acc:VGNC:17123]
ENSECAG00000019529	2.62135	5.29306	39.2938	9.63384e-05	0.000313525	F6VM67	Uncharacterized protein	LOC102148742		polycomb complex protein BMI-1 [Source:NCBI gene;Acc:102148742]
ENSECAG00000006288	2.62075	4.79664	42.7493	6.83611e-05	0.000236401	F7A7L9	Uncharacterized protein	SIK1		salt inducible kinase 1 [Source:NCBI gene;Acc:100057456]
ENSECAG00000001598	2.62036	4.41568	99.3427	1.75219e-06	1.41271e-05	F6U7D9	Uncharacterized protein	IFI35	IFI35	interferon induced protein 35 [Source:VGNC Symbol;Acc:VGNC:18943]
ENSECAG00000023765	2.61877	4.29839	67.132	1.00732e-05	5.21042e-05	F6YMN9	Uncharacterized protein	IGSF9	IGSF9	immunoglobulin superfamily member 9 [Source:VGNC Symbol;Acc:VGNC:18983]
ENSECAG00000014521	2.61795	2.0712	19.647	0.00129598	0.00286561	F7DU16	Uncharacterized protein	ANKDD1B	ANKDD1B	ankyrin repeat and death domain containing 1B [Source:VGNC Symbol;Acc:VGNC:15309]
ENSECAG00000018052	2.61514	2.04582	16.7535	0.00220751	0.00451464	F6S717	Uncharacterized protein	ZNF514	ZNF514	zinc finger protein 514 [Source:VGNC Symbol;Acc:VGNC:25336]
ENSECAG00000020750	2.61513	2.02671	17.6373	0.00186439	0.00391433	F6TD51	Uncharacterized protein			cardiotrophin-2 [Source:NCBI gene;Acc:100065061]
ENSECAG00000018790	2.61303	3.90284	53.7896	2.61895e-05	0.00010922	F7B1U2	Uncharacterized protein	CFAP126	CFAP126	cilia and flagella associated protein 126 [Source:VGNC Symbol;Acc:VGNC:16449]
ENSECAG00000010162	2.61293	2.43368	40.1593	8.82062e-05	0.000291558	F6S9L8	Uncharacterized protein	MAMDC4	MAMDC4	MAM domain containing 4 [Source:VGNC Symbol;Acc:VGNC:19902]
ENSECAG00000011349	2.61184	3.79494	41.9682	7.37213e-05	0.000251194	F7B719	Uncharacterized protein	SDR42E1	SDR42E1	short chain dehydrogenase/reductase family 42E, member 1 [Source:VGNC Symbol;Acc:VGNC:22777]
ENSECAG00000021296	2.61171	2.23455	30.4998	0.00026152	0.000721904	F6WFU4	Uncharacterized protein	RFTN2	RFTN2	raftlin family member 2 [Source:VGNC Symbol;Acc:VGNC:22324]
ENSECAG00000015313	2.61042	0.685044	7.08153	0.0240179	0.0371244	F6TLX1	Uncharacterized protein	EFCAB5	EFCAB5	EF-hand calcium binding domain 5 [Source:VGNC Symbol;Acc:VGNC:52378]
ENSECAG00000024683	2.61012	3.24807	60.4853	1.58449e-05	7.35919e-05	F6Q9J2	Uncharacterized protein		GPR153	G protein-coupled receptor 153 [Source:NCBI gene;Acc:100059643]
ENSECAG00000000872	2.60883	5.32151	43.5723	6.32119e-05	0.000222096	F7DRC9	Uncharacterized protein	TOR1AIP1	TOR1AIP1	torsin 1A interacting protein 1 [Source:VGNC Symbol;Acc:VGNC:24412]
ENSECAG00000022028	2.60795	4.32243	86.5847	3.26043e-06	2.23699e-05	F6Z1K1	Uncharacterized protein	C23H9orf72	C23H9orf72	chromosome 23 C9orf72 homolog [Source:VGNC Symbol;Acc:VGNC:49249]
ENSECAG00000021653	2.60679	1.64963	6.74034	0.0268369	0.0409201	F6YUK8;F6Z058	Uncharacterized protein;Uncharacterized protein	SVEP1;SVEP1	SVEP1	sushi, von Willebrand factor type A, EGF and pentraxin domain containing 1 [Source:VGNC Symbol;Acc:VGNC:23782]
ENSECAG00000011711	2.6032	2.3059	18.9449	0.00146705	0.00318204	F7AJK7	Uncharacterized protein	SUSD6	SUSD6	sushi domain containing 6 [Source:VGNC Symbol;Acc:VGNC:49362]
ENSECAG00000007351	2.60212	3.6287	7.51351	0.0209481	0.0328166	F7BT48	Uncharacterized protein	PLAU	PLAU	plasminogen activator, urokinase [Source:VGNC Symbol;Acc:VGNC:21530]
ENSECAG00000018731	2.60196	7.62518	218.177	4.46548e-08	1.28561e-06	F7A9P2	Uncharacterized protein	MGEA5	OGA	O-GlcNAcase [Source:VGNC Symbol;Acc:VGNC:54260]
ENSECAG00000008513	2.60146	3.1947	22.9939	0.000746672	0.00178469	F6TRH7	Uncharacterized protein	TATDN3	TATDN3	TatD DNase domain containing 3 [Source:VGNC Symbol;Acc:VGNC:23889]
ENSECAG00000008405	2.60085	5.45644	87.3739	3.13023e-06	2.16734e-05	F6YV07;F6Z1H6	Uncharacterized protein;Uncharacterized protein	DNAH2;DNAH2	DNAH2	dynein axonemal heavy chain 2 [Source:VGNC Symbol;Acc:VGNC:17238]
ENSECAG00000012987	2.60065	4.15318	80.773	4.44956e-06	2.81121e-05	F6R0C6	Uncharacterized protein	DIXDC1	DIXDC1	DIX domain containing 1 [Source:VGNC Symbol;Acc:VGNC:17200]
ENSECAG00000014104	2.60044	2.95946	72.0428	7.38883e-06	4.11942e-05	F7BGR9	Guanine nucleotide-binding protein subunit gamma	GNG12
ENSECAG00000022299	2.59709	1.95062	21.6802	0.000920323	0.00213765	F6Z101	Uncharacterized protein	LRRC66	LRRC66	leucine rich repeat containing 66 [Source:VGNC Symbol;Acc:VGNC:19788]
ENSECAG00000010708	2.59656	1.30121	10.9334	0.00801605	0.0140444	F6R081	Uncharacterized protein	ZNF662	ZNF662	zinc finger protein 662 [Source:VGNC Symbol;Acc:VGNC:49442]
ENSECAG00000007522	2.59655	5.64302	105.225	1.34826e-06	1.18331e-05	F7BZD8	Uncharacterized protein	TMX4	TMX4	thioredoxin related transmembrane protein 4 [Source:VGNC Symbol;Acc:VGNC:24355]
ENSECAG00000023538	2.59597	1.09888	6.37696	0.0302966	0.045533	F7CQJ1	Uncharacterized protein	ENOX1	ENOX1	ecto-NOX disulfide-thiol exchanger 1 [Source:VGNC Symbol;Acc:VGNC:17588]
ENSECAG00000019137	2.59501	3.46924	79.9064	4.66874e-06	2.90841e-05	F7B0P3	Uncharacterized protein	MAML3	MAML3	mastermind like transcriptional coactivator 3 [Source:VGNC Symbol;Acc:VGNC:19905]
ENSECAG00000022638	2.59312	2.3353	7.69563	0.0197983	0.0311753	F6UEW8	Uncharacterized protein	PLD1	PLD1	phospholipase D1 [Source:VGNC Symbol;Acc:VGNC:21548]
ENSECAG00000021603	2.59185	3.22998	20.4707	0.0011249	0.00254285	F6WRI6	Uncharacterized protein	LCP2	LCP2	lymphocyte cytosolic protein 2 [Source:VGNC Symbol;Acc:VGNC:19612]
ENSECAG00000001716	2.5917	4.59285	53.6516	2.64769e-05	0.000109866	F6PTI4;F7ABJ8;F7B2V0;F7C7R3	Uncharacterized protein;Uncharacterized protein;Uncharacterized protein;Uncharacterized protein	PLXNA2;PLXNA2;PLXNA2;PLXNA2	PLXNA2	plexin A2 [Source:VGNC Symbol;Acc:VGNC:21601]
ENSECAG00000007609	2.59151	5.29545	85.8636	3.38515e-06	2.29542e-05	F7CK03	Uncharacterized protein	CREB3L2	CREB3L2	cAMP responsive element binding protein 3 like 2 [Source:VGNC Symbol;Acc:VGNC:16855]
ENSECAG00000021865	2.58947	2.94877	16.6235	0.0022642	0.00461836	F6XVB2	Uncharacterized protein	UST	UST	uronyl 2-sulfotransferase [Source:VGNC Symbol;Acc:VGNC:24858]
ENSECAG00000010445	2.58922	5.81536	209.364	5.43281e-08	1.44568e-06	F6R9I6	Uncharacterized protein	ST3GAL6	ST3GAL6	ST3 beta-galactoside alpha-2,3-sialyltransferase 6 [Source:VGNC Symbol;Acc:VGNC:23632]
ENSECAG00000020001	2.5884	5.45852	107.696	1.21258e-06	1.09481e-05	F7DCY1	Uncharacterized protein	RMND5A	RMND5A	required for meiotic nuclear division 5 homolog A [Source:VGNC Symbol;Acc:VGNC:22414]
ENSECAG00000024136	2.58751	7.02328	244.264	2.60548e-08	9.18809e-07	F6YFL6;F6YQD3	Uncharacterized protein;Uncharacterized protein	RHOBTB2;RHOBTB2	RHOBTB2	Rho related BTB domain containing 2 [Source:VGNC Symbol;Acc:VGNC:22373]
ENSECAG00000020201	2.58601	6.53231	85.5652	3.43843e-06	2.32069e-05	A8CWP2	Core2 beta-1,6-N-acetylglucosaminyltransferase	GCNT1	GCNT1	glucosaminyl (N-acetyl) transferase 1 [Source:NCBI gene;Acc:100061416]
ENSECAG00000018937	2.585	3.82245	36.9262	0.000123652	0.000387105	Q75XR1	Killer cell lectin-like receptor	Ly49F LY49F	LY49F	killer cell lectin-like receptor [Source:NCBI gene;Acc:100033865]
ENSECAG00000010759	2.58295	5.64237	168.806	1.50413e-07	2.62814e-06	F6T0L7	Uncharacterized protein	HIVEP1	HIVEP1	human immunodeficiency virus type I enhancer binding protein 1 [Source:NCBI gene;Acc:100064320]
ENSECAG00000009098	2.58154	2.47133	20.6794	0.00108595	0.00246328	F6Y1W2	Uncharacterized protein	VPS37D	VPS37D	VPS37D, ESCRT-I subunit [Source:VGNC Symbol;Acc:VGNC:24928]
ENSECAG00000022568	2.58053	1.77043	21.2907	0.000980903	0.00226072	F7AXZ2	Uncharacterized protein	TMEM154	TMEM154	transmembrane protein 154 [Source:VGNC Symbol;Acc:VGNC:50784]
ENSECAG00000017364	2.5791	4.05745	77.239	5.42973e-06	3.27392e-05	F7AHM5	Uncharacterized protein	MACC1	MACC1	MET transcriptional regulator MACC1 [Source:VGNC Symbol;Acc:VGNC:19882]
ENSECAG00000014459	2.57497	5.8668	149.199	2.68393e-07	3.90212e-06	F7C2I3	Uncharacterized protein	ARL13B	ARL13B	ADP ribosylation factor like GTPase 13B [Source:VGNC Symbol;Acc:VGNC:15510]
ENSECAG00000013839	2.57453	6.7223	243.52	2.64375e-08	9.29477e-07	F7APW7	Uncharacterized protein	FAM214A	FAM214A	family with sequence similarity 214 member A [Source:VGNC Symbol;Acc:VGNC:17855]
ENSECAG00000002379	2.57294	4.55699	103.584	1.44854e-06	1.23742e-05	F6W1F8	Uncharacterized protein	RFX7	RFX7	regulatory factor X7 [Source:VGNC Symbol;Acc:VGNC:22331]
ENSECAG00000010549	2.57288	6.14169	51.2006	3.22725e-05	0.000128624	F7BHY0	Uncharacterized protein	GLS	GLS	glutaminase [Source:NCBI gene;Acc:100069617]
ENSECAG00000007798	2.57071	4.06651	33.5432	0.000180834	0.000529941	F6W486	Malic enzyme	ME3	ME3	malic enzyme 3 [Source:VGNC Symbol;Acc:VGNC:20063]
ENSECAG00000024458	2.57007	1.52405	8.33731	0.0163136	0.0262875	F6YVX8;F6Z191	Uncharacterized protein;Uncharacterized protein	KCTD7;KCTD7	KCTD7	potassium channel tetramerization domain containing 7 [Source:VGNC Symbol;Acc:VGNC:19326]
ENSECAG00000021368	2.56844	3.8437	32.8885	0.000195321	0.000565821	F6R8C5	Uncharacterized protein	FGGY	FGGY	FGGY carbohydrate kinase domain containing [Source:VGNC Symbol;Acc:VGNC:18029]
ENSECAG00000008173	2.56404	6.22216	221.367	4.16727e-08	1.24425e-06	F6TBM0	Uncharacterized protein	HSD17B11	HSD17B11	hydroxysteroid 17-beta dehydrogenase 11 [Source:VGNC Symbol;Acc:VGNC:18883]
ENSECAG00000024374	2.56359	7.12218	48.9156	3.91023e-05	0.000149429	F6RXS0	Uncharacterized protein	ERBB3	ERBB3	erb-b2 receptor tyrosine kinase 3 [Source:VGNC Symbol;Acc:VGNC:17650]
ENSECAG00000023731	2.55988	6.74744	125.339	6.03462e-07	6.65529e-06	F6Z4E8	Uncharacterized protein	ABCD3	ABCD3	ATP binding cassette subfamily D member 3 [Source:VGNC Symbol;Acc:VGNC:14924]
ENSECAG00000008624	2.55554	4.01574	64.1027	1.23197e-05	6.0616e-05	F6VWX6	C-C motif chemokine	CCL28	CCL28	C-C motif chemokine ligand 28 [Source:NCBI gene;Acc:100629419]
ENSECAG00000021659	2.55312	4.01551	16.4937	0.00232253	0.00472489	F6YSW1	Uncharacterized protein	CCDC157	CCDC157	coiled-coil domain containing 157 [Source:VGNC Symbol;Acc:VGNC:16134]
ENSECAG00000009246	2.55251	3.81145	70.0175	8.37657e-06	4.54348e-05	F6Y0T4	Uncharacterized protein	SIMC1	SIMC1	SUMO interacting motifs containing 1 [Source:VGNC Symbol;Acc:VGNC:55504]
ENSECAG00000017348	2.54842	7.91668	61.7509	1.44883e-05	6.84142e-05	F6ZWF1	Uncharacterized protein	BCAP29	BCAP29	B cell receptor associated protein 29 [Source:VGNC Symbol;Acc:VGNC:15780]
ENSECAG00000017374	2.54764	1.90961	31.6318	0.000227248	0.000641336	F7AYV6	Uncharacterized protein
ENSECAG00000013822	2.54422	4.86219	74.6578	6.31252e-06	3.64912e-05	F7DJN7	Kinesin-like protein	KIF5C	KIF5C	kinesin family member 5C [Source:VGNC Symbol;Acc:VGNC:19423]
ENSECAG00000016879	2.54374	3.06163	54.8769	2.40516e-05	0.000102028	F6WJ37;F6Z334	Uncharacterized protein;Uncharacterized protein	ZSCAN23;ZSCAN23	ZSCAN23	zinc finger and SCAN domain containing 23 [Source:VGNC Symbol;Acc:VGNC:52473]
ENSECAG00000000546	2.54361	4.22499	141.143	3.47741e-07	4.61612e-06	F7CBV0	Uncharacterized protein	CCDC62	CCDC62	coiled-coil domain containing 62 [Source:VGNC Symbol;Acc:VGNC:50926]
ENSECAG00000013892	2.54276	4.75212	50.5181	3.41506e-05	0.000134447	F7BM36	Serine/threonine-protein phosphatase (EC 3.1.3.16)		PPEF1	protein phosphatase with EF-hand domain 1 [Source:NCBI gene;Acc:100058130]
ENSECAG00000016064	2.54112	1.50245	8.76066	0.014419	0.0235354	F6TA13	Uncharacterized protein		SYDE1	synapse defective Rho GTPase homolog 1 [Source:NCBI gene;Acc:100062995]
ENSECAG00000008835	2.54006	2.60937	43.2905	6.49208e-05	0.000226326	F6X9Y1;F6XKD7;F6YF74	Uncharacterized protein;Uncharacterized protein;Uncharacterized protein	ANKRD44;ANKRD44;ANKRD44	ANKRD44	ankyrin repeat domain 44 [Source:VGNC Symbol;Acc:VGNC:51435]
ENSECAG00000012692	2.53863	3.50925	42.7381	6.84342e-05	0.000236583	F6Q6P1	Uncharacterized protein	FAM81A	FAM81A	family with sequence similarity 81 member A [Source:VGNC Symbol;Acc:VGNC:17886]
ENSECAG00000007646	2.53775	4.23779	45.0636	5.50192e-05	0.000197933	F7C3L4	Uncharacterized protein	NR1D2	NR1D2	nuclear receptor subfamily 1 group D member 2 [Source:VGNC Symbol;Acc:VGNC:20859]
ENSECAG00000010212	2.53655	6.92344	91.914	2.49161e-06	1.82844e-05	F6Q2E5	Uncharacterized protein	SLK	SLK	STE20 like kinase [Source:VGNC Symbol;Acc:VGNC:23305]
ENSECAG00000010510	2.53479	3.67882	16.862	0.00216151	0.00443149	F6PUR8	Uncharacterized protein	SEMA4F	SEMA4F	ssemaphorin 4F [Source:VGNC Symbol;Acc:VGNC:22817]
ENSECAG00000020935	2.53354	6.1589	74.2808	6.45546e-06	3.70773e-05	F6V2H7	Uncharacterized protein	PDCD4	PDCD4	programmed cell death 4 [Source:VGNC Symbol;Acc:VGNC:21231]
ENSECAG00000008574	2.53109	4.0954	137.986	3.8637e-07	4.9152e-06	F6WAG5	Uncharacterized protein	RNF138	RNF138	ring finger protein 138 [Source:VGNC Symbol;Acc:VGNC:22436]
ENSECAG00000019910	2.53103	3.20746	43.333	6.46597e-05	0.000225754	F7D884;F7DD74	Uncharacterized protein;Uncharacterized protein	PDLIM2;PDLIM2	PDLIM2	PDZ and LIM domain 2 [Source:VGNC Symbol;Acc:VGNC:21273]
ENSECAG00000017356	2.53092	2.00432	11.9235	0.00627274	0.0113112	F7AYG8	Uncharacterized protein		RSKR	ribosomal protein S6 kinase related [Source:NCBI gene;Acc:100072063]
ENSECAG00000014832	2.52718	5.54751	82.0011	4.15974e-06	2.68416e-05	F7C0F1	Uncharacterized protein	GABARAPL1		GABA type A receptor associated protein like 1 [Source:NCBI gene;Acc:100053911]
ENSECAG00000018928	2.52579	2.09663	15.0504	0.00311107	0.00609857	F7B0E8	Uncharacterized protein	PER3	PER3	period circadian regulator 3 [Source:VGNC Symbol;Acc:VGNC:21314]
ENSECAG00000021074	2.52411	1.65961	7.76409	0.019386	0.0306236	F6TI11	Claudin	CLDN1	CLDN1	claudin 1 [Source:VGNC Symbol;Acc:VGNC:16582]
ENSECAG00000011964	2.52281	1.5182	16.1817	0.0024704	0.00497684	F6TDK4;F6VEJ5	Uncharacterized protein;Uncharacterized protein	IL27RA;IL27RA	IL27RA	interleukin 27 receptor subunit alpha [Source:VGNC Symbol;Acc:VGNC:19025]
ENSECAG00000010108	2.52095	2.14993	10.1122	0.00992303	0.0169158	F7B7M3	Uncharacterized protein	ITPRIP	ITPRIP	inositol 1,4,5-trisphosphate receptor interacting protein [Source:VGNC Symbol;Acc:VGNC:19197]
ENSECAG00000015194	2.52032	5.32869	153.614	2.3416e-07	3.55128e-06	F7DW85	Rhomboid-like protein (EC 3.4.21.-)	RHBDL2	RHBDL2	rhomboid like 2 [Source:VGNC Symbol;Acc:VGNC:22364]
ENSECAG00000020574	2.51658	3.81649	93.78	2.27531e-06	1.70637e-05	F6U7Z6;F6VJ57	Uncharacterized protein;Uncharacterized protein	MBNL2;MBNL2	MBNL2	muscleblind like splicing regulator 2 [Source:NCBI gene;Acc:100050586]
ENSECAG00000007576	2.51512	3.58535	79.0572	4.89624e-06	3.01359e-05	F6UNS2	Uncharacterized protein	SLC38A1	SLC38A1	solute carrier family 38 member 1 [Source:VGNC Symbol;Acc:VGNC:23188]
ENSECAG00000021262	2.51383	8.69849	99.4282	1.74535e-06	1.41149e-05	F6T7U6	Uncharacterized protein	MMP7	MMP7	matrix metallopeptidase 7 [Source:VGNC Symbol;Acc:VGNC:20235]
ENSECAG00000010402	2.51256	3.94497	62.1106	1.41285e-05	6.71888e-05	F7DQ12	Uncharacterized protein	ACAD11	ACAD11	acyl-CoA dehydrogenase family member 11 [Source:VGNC Symbol;Acc:VGNC:14964]
ENSECAG00000009594	2.51237	3.06049	56.2397	2.16608e-05	9.39471e-05	F6WPK8	Uncharacterized protein	MTMR8	MTMR8	myotubularin related protein 8 [Source:VGNC Symbol;Acc:VGNC:20430]
ENSECAG00000011988	2.51191	2.89925	44.5501	5.76874e-05	0.000205532	F6UAE9	Uncharacterized protein	ZNF436	ZNF436	zinc finger protein 436 [Source:VGNC Symbol;Acc:VGNC:25323]
ENSECAG00000008497	2.50865	1.59614	20.2101	0.00117591	0.00263682	F6T9H8	Uncharacterized protein	KIFC3	KIFC3	kinesin family member C3 [Source:VGNC Symbol;Acc:VGNC:51201]
ENSECAG00000018130	2.50691	7.32569	150.016	2.61623e-07	3.81326e-06	F6QC64	Uncharacterized protein	ZFAND6	ZFAND6	zinc finger AN1-type containing 6 [Source:VGNC Symbol;Acc:VGNC:25212]
ENSECAG00000006749	2.50539	6.91489	68.9361	8.96889e-06	4.78778e-05	F7DEG9;F7DFE9	Cation-transporting ATPase (EC 3.6.3.-);Cation-transporting ATPase (EC 3.6.3.-)	ATP13A3;ATP13A3	ATP13A3	ATPase 13A3 [Source:VGNC Symbol;Acc:VGNC:15641]
ENSECAG00000021840	2.50499	5.66787	189.526	8.71028e-08	1.88859e-06	F6X9G4	Uncharacterized protein	KDM2B	KDM2B	lysine demethylase 2B [Source:VGNC Symbol;Acc:VGNC:19334]
ENSECAG00000022186	2.50225	1.84183	24.7388	0.000573076	0.00141477	F6Z1K6	Uncharacterized protein	EFNA3	EFNA3	ephrin A3 [Source:NCBI gene;Acc:100057186]
ENSECAG00000010209	2.49979	4.70184	73.8648	6.61774e-06	3.78222e-05	F6R635	Uncharacterized protein	DR1	DR1	down-regulator of transcription 1 [Source:VGNC Symbol;Acc:VGNC:17308]
ENSECAG00000020406	2.49925	6.59525	75.9787	5.84084e-06	3.4539e-05	F6UN96;F6UWT0	Protein phosphatase 1 regulatory subunit;Protein phosphatase 1 regulatory subunit	PPP1R12A;PPP1R12A	PPP1R12A	protein phosphatase 1 regulatory subunit 12A [Source:VGNC Symbol;Acc:VGNC:21755]
ENSECAG00000007231	2.49803	6.12715	112.666	9.86137e-07	9.38051e-06	F7DIQ5	Uncharacterized protein	ETNK1	ETNK1	ethanolamine kinase 1 [Source:VGNC Symbol;Acc:VGNC:17699]
ENSECAG00000018527	2.49751	4.12119	26.4075	0.000450621	0.00115152	F7A5F1	Histone-lysine N-methyltransferase (EC 2.1.1.43)	ASH1L	ASH1L	ASH1 like histone lysine methyltransferase [Source:VGNC Symbol;Acc:VGNC:50585]
ENSECAG00000019884	2.49745	4.93954	23.1888	0.000724406	0.0017372	F7C2Y5	Uncharacterized protein	AEBP1	AEBP1	AE binding protein 1 [Source:VGNC Symbol;Acc:VGNC:15139]
ENSECAG00000022654	2.49631	2.76623	61.4836	1.47628e-05	6.95124e-05	F7BSJ6	Uncharacterized protein	CREBL2	CREBL2	cAMP responsive element binding protein like 2 [Source:VGNC Symbol;Acc:VGNC:16859]
ENSECAG00000023617	2.49413	4.07434	19.6665	0.00129156	0.00285676	F7C8B0	Uncharacterized protein	TEX14	TEX14	testis expressed 14, intercellular bridge forming factor [Source:VGNC Symbol;Acc:VGNC:24014]
ENSECAG00000022570	2.49293	2.21154	24.6128	0.000583855	0.00143941	F7AX30	Uncharacterized protein	RAC2	RAC2	Rac family small GTPase 2 [Source:VGNC Symbol;Acc:VGNC:49130]
ENSECAG00000019408	2.49251	7.64347	93.6352	2.29127e-06	1.71394e-05	F7D854	Catalase (EC 1.11.1.6)	CAT	CAT	catalase [Source:VGNC Symbol;Acc:VGNC:16079]
ENSECAG00000006474	2.4905	6.34532	61.189	1.50727e-05	7.07415e-05	F7A860	Galectin	LGALS3	LGALS3	galectin 3 [Source:VGNC Symbol;Acc:VGNC:19641]
ENSECAG00000017068	2.48763	1.75251	7.46947	0.0212383	0.0332353	F6XXX3	Uncharacterized protein	NOVA1
ENSECAG00000024104	2.48713	4.62769	92.0327	2.47714e-06	1.82013e-05	F6Y186	Uncharacterized protein	PXMP2	PXMP2	peroxisomal membrane protein 2 [Source:VGNC Symbol;Acc:VGNC:22057]
ENSECAG00000014676	2.48498	2.15003	45.2593	5.40414e-05	0.000195263	F7BZV9;F7DWA8	Uncharacterized protein;Uncharacterized protein	PREX1;PREX1	PREX1	phosphatidylinositol-3,4,5-trisphosphate dependent Rac exchange factor 1 [Source:VGNC Symbol;Acc:VGNC:21829]
ENSECAG00000005128	2.48451	3.96348	102.265	1.53567e-06	1.28734e-05	F6PWW9	Uncharacterized protein		ZNF30	zinc finger protein 30 [Source:NCBI gene;Acc:100058768]
ENSECAG00000022271	2.48047	2.9262	53.7174	2.63394e-05	0.00010938	F6YUA7	Uncharacterized protein	CEP97	CEP97	centrosomal protein 97 [Source:VGNC Symbol;Acc:VGNC:52362]
ENSECAG00000017657	2.47644	6.52636	85.6296	3.42684e-06	2.31556e-05	F6QEY3	Uncharacterized protein	FOSL2	FOSL2	FOS like 2, AP-1 transcription factor subunit [Source:VGNC Symbol;Acc:VGNC:18098]
ENSECAG00000005995	2.47629	5.43726	39.0538	9.87511e-05	0.000319941	F6ZCL8	Uncharacterized protein	BCOR	BCOR	BCL6 corepressor [Source:NCBI gene;Acc:100050335]
ENSECAG00000002798	2.47502	5.86512	68.8763	9.00307e-06	4.80026e-05	F7DA96	Uncharacterized protein	KIFAP3	KIFAP3	kinesin associated protein 3 [Source:VGNC Symbol;Acc:VGNC:19425]
ENSECAG00000007328	2.47416	6.23629	116.629	8.41283e-07	8.32812e-06	F6YKT2	Uncharacterized protein	ITPR3	ITPR3	inositol 1,4,5-trisphosphate receptor type 3 [Source:VGNC Symbol;Acc:VGNC:19196]
ENSECAG00000001491	2.4731	1.58615	8.22319	0.0168752	0.0270796	F6UYW3	Uncharacterized protein	NDN	NDN	necdin, MAGE family member [Source:VGNC Symbol;Acc:VGNC:20612]
ENSECAG00000015108	2.47203	4.15923	60.8365	1.54536e-05	7.22373e-05	F7DMH0	Uncharacterized protein	STX17	STX17	syntaxin 17 [Source:VGNC Symbol;Acc:VGNC:23726]
ENSECAG00000000395	2.47088	4.04624	75.8551	5.88312e-06	3.47182e-05	F7C6M5	Uncharacterized protein	RAPGEF5	RAPGEF5	Rap guanine nucleotide exchange factor 5 [Source:VGNC Symbol;Acc:VGNC:22183]
ENSECAG00000018095	2.46964	3.66454	48.6934	3.98553e-05	0.0001517	F6QBK9	Uncharacterized protein	KIAA0825	KIAA0825	KIAA0825 [Source:VGNC Symbol;Acc:VGNC:19365]
ENSECAG00000005666	2.46951	4.693	68.3242	9.32631e-06	4.92059e-05	F7DAA4	Uncharacterized protein	ZBED6	ZBED6	zinc finger BED-type containing 6 [Source:HGNC Symbol;Acc:HGNC:33273]
ENSECAG00000023260	2.46857	3.31128	35.7651	0.000140423	0.000429977	F6WA39	Uncharacterized protein	SLC7A6	SLC7A6	solute carrier family 7 member 6 [Source:VGNC Symbol;Acc:VGNC:51318]
ENSECAG00000024225	2.46794	4.31991	81.625	4.24602e-06	2.72467e-05	F6XLK6;F6XR97	Uncharacterized protein;Uncharacterized protein	PHLDB1;PHLDB1	PHLDB1	pleckstrin homology like domain family B member 1 [Source:VGNC Symbol;Acc:VGNC:56774]
ENSECAG00000015915	2.46633	7.58728	54.6511	2.44778e-05	0.000103647	F6UCY3	Uncharacterized protein	LOC100068696		canalicular multispecific organic anion transporter 1 [Source:NCBI gene;Acc:100068696]
ENSECAG00000003318	2.46521	3.87956	23.9213	0.000647564	0.00157045	F6QP96	Uncharacterized protein	VIT	VIT	vitrin [Source:VGNC Symbol;Acc:VGNC:24910]
ENSECAG00000022537	2.46455	4.57182	12.8598	0.00502951	0.00931105	F7B4C0	Uncharacterized protein	MAL2	MAL2	mal, T cell differentiation protein 2 [Source:NCBI gene;Acc:100066039]
ENSECAG00000000671	2.46404	4.60639	103.582	1.44865e-06	1.23742e-05	F7DX70	Uncharacterized protein	LRRC27	LRRC27	leucine rich repeat containing 27 [Source:VGNC Symbol;Acc:VGNC:55914]
ENSECAG00000013766	2.46319	4.76897	92.1282	2.46557e-06	1.81392e-05	F7BBT1	Uncharacterized protein	E2F5	E2F5	E2F transcription factor 5 [Source:VGNC Symbol;Acc:VGNC:17387]
ENSECAG00000017930	2.46288	4.00368	73.3619	6.82047e-06	3.88088e-05	F7AS32	Uncharacterized protein	PHF2	PHF2	PHD finger protein 2 [Source:VGNC Symbol;Acc:VGNC:57191]
ENSECAG00000012047	2.46279	5.04156	34.3196	0.000165293	0.00049261	F6U938	Uncharacterized protein	TCEAL4
ENSECAG00000009379	2.46124	3.47832	34.3082	0.000165509	0.0004931	F6WZE7	Uncharacterized protein	GLCCI1	GLCCI1	glucocorticoid induced 1 [Source:VGNC Symbol;Acc:VGNC:57168]
ENSECAG00000003158	2.45888	2.47759	41.0197	8.0926e-05	0.000271281	F6X718	Uncharacterized protein	ZNF624	ZNF624	zinc finger protein 624 [Source:VGNC Symbol;Acc:VGNC:52467]
ENSECAG00000011074	2.45618	2.93381	49.3332	3.77333e-05	0.000145153	F6ZH82	Uncharacterized protein	ARFGEF3	ARFGEF3	ARFGEF family member 3 [Source:VGNC Symbol;Acc:VGNC:15451]
ENSECAG00000023608	2.45412	4.46861	49.4895	3.72357e-05	0.000143811	F7CUW6	Uncharacterized protein	TMEM171	TMEM171	transmembrane protein 171 [Source:VGNC Symbol;Acc:VGNC:24221]
ENSECAG00000004093	2.45391	2.44602	33.6434	0.000178733	0.000524446	F6WYD6	Uncharacterized protein
ENSECAG00000007541	2.45316	5.2179	45.4844	5.29426e-05	0.00019189	F7DLQ7	Uncharacterized protein	ERGIC1	ERGIC1	endoplasmic reticulum-golgi intermediate compartment 1 [Source:VGNC Symbol;Acc:VGNC:17662]
ENSECAG00000024788	2.45184	2.60133	25.0959	0.000543793	0.00134983	F6Q6X3	Coronin	CORO1A	CORO1A	coronin 1A [Source:VGNC Symbol;Acc:VGNC:16790]
ENSECAG00000021525	2.45101	5.048	99.3539	1.75129e-06	1.41271e-05	F6YYS9	Interleukin-4 receptor subunit alpha	IL4R	IL4R	interleukin 4 receptor [Source:VGNC Symbol;Acc:VGNC:49473]
ENSECAG00000000732	2.44789	2.57491	22.4024	0.000819485	0.0019356	F6PSQ2	Uncharacterized protein
ENSECAG00000010974	2.44778	0.675792	6.58187	0.0282829	0.0428378	F7DFQ3	Uncharacterized protein	FAM83C	FAM83C	family with sequence similarity 83 member C [Source:VGNC Symbol;Acc:VGNC:17889]
ENSECAG00000000407	2.44662	4.45048	17.1375	0.00204981	0.00424677	F7CWR6	Uncharacterized protein	MTMR6	MTMR6	myotubularin related protein 6 [Source:VGNC Symbol;Acc:VGNC:20428]
ENSECAG00000006267	2.44458	3.50558	33.888	0.000173726	0.000512615	F7A331	Uncharacterized protein	NR1D1	NR1D1	nuclear receptor subfamily 1 group D member 1 [Source:VGNC Symbol;Acc:VGNC:20858]
ENSECAG00000005330	2.44174	4.81824	68.4419	9.25627e-06	4.897e-05	F6ZFT0	Uncharacterized protein	FAM76B	FAM76B	family with sequence similarity 76 member B [Source:VGNC Symbol;Acc:VGNC:17884]
ENSECAG00000008381	2.44166	6.03449	100.088	1.69365e-06	1.38281e-05	F6V347;F6VB37	Uncharacterized protein;Uncharacterized protein	NR2F2;NR2F2	NR2F2	nuclear receptor subfamily 2 group F member 2 [Source:VGNC Symbol;Acc:VGNC:51613]
ENSECAG00000008386	2.4403	4.97144	96.3731	2.01097e-06	1.55438e-05	F6W2T9	Uncharacterized protein	NQO2	NQO2	N-ribosyldihydronicotinamide:quinone reductase 2 [Source:VGNC Symbol;Acc:VGNC:20855]
ENSECAG00000000091	2.44029	4.63212	95.3269	2.11293e-06	1.61171e-05	F7CN38	Uncharacterized protein	PBLD	PBLD	phenazine biosynthesis like protein domain containing [Source:VGNC Symbol;Acc:VGNC:21183]
ENSECAG00000021434	2.43846	4.31244	35.9422	0.000137696	0.000422965	F6YT40;F6YY39	Uncharacterized protein;Uncharacterized protein	ARHGEF40;ARHGEF40	ARHGEF40	Rho guanine nucleotide exchange factor 40 [Source:VGNC Symbol;Acc:VGNC:15494]
ENSECAG00000007264	2.43841	2.94943	46.4679	4.84454e-05	0.000177924	F7CH92	Uncharacterized protein
ENSECAG00000000666	2.43566	5.55983	50.5973	3.3926e-05	0.000133846	F7C5N6	Uncharacterized protein	CEP126	CEP126	centrosomal protein 126 [Source:VGNC Symbol;Acc:VGNC:56025]
ENSECAG00000008859	2.43521	4.49387	47.684	4.35027e-05	0.000162655	F6Y5I8;F6YCN2	Uncharacterized protein;Uncharacterized protein	FBLN2;FBLN2	FBLN2	fibulin 2 [Source:VGNC Symbol;Acc:VGNC:17931]
ENSECAG00000009886	2.43519	5.82606	160.3	1.91775e-07	3.08596e-06	F6ZAW6	Uncharacterized protein	TRAF3IP1	TRAF3IP1	TRAF3 interacting protein 1 [Source:VGNC Symbol;Acc:VGNC:24457]
ENSECAG00000021508	2.43512	1.60718	6.92684	0.0252488	0.0387739	F6Q960	Uncharacterized protein	PACRGL	PACRGL	parkin coregulated like [Source:VGNC Symbol;Acc:VGNC:21122]
ENSECAG00000008993	2.43336	7.03674	118.078	7.94796e-07	8.01845e-06	F6YUH7	Uncharacterized protein	HIP1R	HIP1R	huntingtin interacting protein 1 related [Source:VGNC Symbol;Acc:VGNC:18790]
ENSECAG00000016329	2.43267	3.18878	47.3878	4.46485e-05	0.000166189	F6TP32	Uncharacterized protein		MANSC1	MANSC domain containing 1 [Source:NCBI gene;Acc:106783288]
ENSECAG00000023981	2.43179	6.70433	153.224	2.36967e-07	3.57051e-06	F6YYZ7	Uncharacterized protein	MSL1	MSL1	MSL complex subunit 1 [Source:NCBI gene;Acc:100067838]
ENSECAG00000018673	2.43151	6.94961	122.872	6.61529e-07	7.08685e-06	F7BLF9;F7BLR3	Tyrosine-protein kinase (EC 2.7.10.2);Tyrosine-protein kinase (EC 2.7.10.2)	JAK1;JAK1	JAK1	Janus kinase 1 [Source:VGNC Symbol;Acc:VGNC:19212]
ENSECAG00000021729	2.42973	2.75887	26.3407	0.000454879	0.00115989	F6YBX8	Uncharacterized protein	SRRM4	SRRM4	serine/arginine repetitive matrix 4 [Source:VGNC Symbol;Acc:VGNC:23596]
ENSECAG00000019750	2.42788	4.73462	101.46	1.59194e-06	1.3221e-05	F7CFE7;F7CFP8	Uncharacterized protein;Uncharacterized protein	IL6ST;IL6ST	IL6ST	interleukin 6 signal transducer [Source:VGNC Symbol;Acc:VGNC:19036]
ENSECAG00000004025	2.4274	5.42095	130.895	4.93658e-07	5.80285e-06	F6X2H4	Protein yippee-like	YPEL5 YPEL	YPEL5	yippee like 5 [Source:VGNC Symbol;Acc:VGNC:25111]
ENSECAG00000017482	2.42699	4.55678	118.48	7.82439e-07	7.94213e-06	F6PKV1	Uncharacterized protein	RNF24	RNF24	ring finger protein 24 [Source:VGNC Symbol;Acc:VGNC:22474]
ENSECAG00000024211	2.4249	5.8477	79.0687	4.89306e-06	3.01359e-05	F6YJV8	Uncharacterized protein	CTNS	CTNS	cystinosin, lysosomal cystine transporter [Source:VGNC Symbol;Acc:VGNC:16942]
ENSECAG00000018474	2.42441	6.85965	174.063	1.30186e-07	2.39749e-06	F7B0E0	Uncharacterized protein	DDR1	DDR1	discoidin domain receptor tyrosine kinase 1 [Source:VGNC Symbol;Acc:VGNC:56661]
ENSECAG00000018227	2.42379	1.81664	6.98685	0.0247623	0.0381212	F6QBN0	Uncharacterized protein	CITED1
ENSECAG00000000648	2.42327	8.40018	139.671	3.65148e-07	4.76541e-06	F7C146;F7C5M2	Uncharacterized protein;Uncharacterized protein	LCORL;LCORL	LCORL	ligand dependent nuclear receptor corepressor like [Source:VGNC Symbol;Acc:VGNC:51207]
ENSECAG00000006302	2.4231	6.55342	182.89	1.03088e-07	2.0951e-06	F6ZES9	Uncharacterized protein	SLC25A29	SLC25A29	solute carrier family 25 member 29 [Source:VGNC Symbol;Acc:VGNC:23101]
ENSECAG00000013783	2.42305	2.7326	6.56534	0.0284391	0.0430464	F6ZR75	Uncharacterized protein
ENSECAG00000000773	2.42105	4.05076	22.685	0.000783684	0.00186051	F6TAT5	Uncharacterized protein	GGT7	GGT7	gamma-glutamyltransferase 7 [Source:VGNC Symbol;Acc:VGNC:18330]
ENSECAG00000007205	2.41834	4.55957	27.9311	0.000365386	0.000965432	F7CS36	Uncharacterized protein	ZBTB33	ZBTB33	zinc finger and BTB domain containing 33 [Source:VGNC Symbol;Acc:VGNC:25144]
ENSECAG00000020148	2.41821	2.79206	50.5271	3.41249e-05	0.000134437	F7E0D5	Uncharacterized protein	SGCB	SGCB	sarcoglycan beta [Source:VGNC Symbol;Acc:VGNC:22912]
ENSECAG00000007777	2.4176	5.9196	49.1129	3.84481e-05	0.000147414	F7DCQ3	Uncharacterized protein		NFE2L1	nuclear factor, erythroid 2 like 1 [Source:NCBI gene;Acc:100069329]
ENSECAG00000011792	2.41472	3.94902	47.8004	4.30624e-05	0.000161477	F6SIV4	Spectrin beta chain	SPTB	SPTB	spectrin beta, erythrocytic [Source:VGNC Symbol;Acc:VGNC:23555]
ENSECAG00000005608	2.41434	7.94832	121.513	6.9639e-07	7.3651e-06	F7CL38	DNA topoisomerase 2 (EC 5.99.1.3)	TOP2B	TOP2B	DNA topoisomerase II beta [Source:VGNC Symbol;Acc:VGNC:50517]
ENSECAG00000010003	2.4139	1.36091	9.0415	0.0133087	0.0219329	F6PH34	Uncharacterized protein	EBF4	EBF4	EBF family member 4 [Source:VGNC Symbol;Acc:VGNC:17398]
ENSECAG00000011961	2.40694	8.1411	50.948	3.29528e-05	0.000130931	F6RY40	Uncharacterized protein	SLC36A2	SLC36A2	solute carrier family 36 member 2 [Source:VGNC Symbol;Acc:VGNC:23181]
ENSECAG00000013939	2.40687	2.66126	39.9837	8.97869e-05	0.00029594	F6ZYQ6	Uncharacterized protein	ZFHX2	ZFHX2	zinc finger homeobox 2 [Source:VGNC Symbol;Acc:VGNC:25214]
ENSECAG00000021756	2.40656	5.26008	23.1833	0.000725032	0.00173825	F6YAM5	Uncharacterized protein	MASP2	MASP2	mannan binding lectin serine peptidase 2 [Source:VGNC Symbol;Acc:VGNC:50717]
ENSECAG00000015680	2.40648	3.04811	20.1919	0.00117958	0.0026437	F6TS65	Uncharacterized protein	LRRC9	LRRC9	leucine-rich repeat-containing protein 9 [Source:NCBI gene;Acc:100059845]
ENSECAG00000008109	2.40555	2.8833	41.8028	7.49204e-05	0.000254756	F6PLS6;F6VT58	Uncharacterized protein;Uncharacterized protein	BANK1;BANK1	BANK1	B cell scaffold protein with ankyrin repeats 1 [Source:VGNC Symbol;Acc:VGNC:15763]
ENSECAG00000018353	2.40548	5.27161	46.6404	4.77045e-05	0.000175695	F7CHZ3	Uncharacterized protein	ZBTB4	ZBTB4	zinc finger and BTB domain containing 4 [Source:VGNC Symbol;Acc:VGNC:25148]
ENSECAG00000004843	2.40491	4.83034	94.475	2.20056e-06	1.66199e-05	F7ABT5	Uncharacterized protein	MDM4	MDM4	MDM4, p53 regulator [Source:VGNC Symbol;Acc:VGNC:20060]
ENSECAG00000018528	2.40454	3.63728	59.9012	1.65222e-05	7.56942e-05	F7ABF8	Uncharacterized protein		CD99L2	CD99 molecule like 2 [Source:VGNC Symbol;Acc:VGNC:55450]
ENSECAG00000018001	2.40138	2.94387	34.8202	0.000156122	0.000468891	F6PVS5	LYR motif-containing protein 1-like protein	LYRM1	LYRM1	LYR motif containing 1 [Source:VGNC Symbol;Acc:VGNC:19859]
ENSECAG00000024741	2.4002	3.05886	16.3665	0.00238149	0.00482873	F6SJ21	Uncharacterized protein		GSC	goosecoid homeobox [Source:NCBI gene;Acc:100065418]
ENSECAG00000012398	2.39819	3.20756	49.0198	3.87551e-05	0.000148346	F6SGU1	Uncharacterized protein	EOGT	EOGT	EGF domain specific O-linked N-acetylglucosamine transferase [Source:VGNC Symbol;Acc:VGNC:17603]
ENSECAG00000022195	2.39642	1.66632	9.60929	0.0113643	0.0190835				IGSF8	immunoglobulin superfamily member 8 [Source:NCBI gene;Acc:100058209]
ENSECAG00000025008	2.39384	3.52067	61.0828	1.51862e-05	7.12166e-05	F6RSM6	Uncharacterized protein	MKNK2	MKNK2	MAP kinase interacting serine/threonine kinase 2 [Source:VGNC Symbol;Acc:VGNC:56765]
ENSECAG00000019611	2.39348	2.3851	18.7023	0.0015324	0.00330597	F7DEB6	Uncharacterized protein	RAB33B	RAB33B	RAB33B, member RAS oncogene family [Source:VGNC Symbol;Acc:VGNC:22109]
ENSECAG00000005556	2.39254	4.53601	67.1171	1.0083e-05	5.21313e-05	F7AB87;F7AN31	Uncharacterized protein;Uncharacterized protein	TSPYL2;TSPYL2	TSPYL2	TSPY like 2 [Source:VGNC Symbol;Acc:VGNC:24599]
ENSECAG00000024801	2.39174	4.30055	53.4253	2.69565e-05	0.000111101	F6RDY0	Uncharacterized protein	ATXN7	ATXN7	ataxin 7 [Source:VGNC Symbol;Acc:VGNC:15696]
ENSECAG00000000746	2.3906	1.31627	8.81017	0.0142154	0.0232422	F6UYR5	Kinesin-like protein	KIF3C	KIF3C	kinesin family member 3C [Source:VGNC Symbol;Acc:VGNC:19420]
ENSECAG00000009424	2.38977	4.47807	56.9053	2.05974e-05	9.01096e-05	F6Z2S5	Uncharacterized protein	CCDC171	CCDC171	coiled-coil domain containing 171 [Source:VGNC Symbol;Acc:VGNC:16140]
ENSECAG00000017746	2.38938	3.20205	49.7673	3.63704e-05	0.000141306	F6QF93	Uncharacterized protein		CMTM3	CKLF like MARVEL transmembrane domain containing 3 [Source:NCBI gene;Acc:100629814]
ENSECAG00000013923	2.38923	7.08084	74.5832	6.34051e-06	3.66348e-05	F7BM18	Uncharacterized protein		SMG1	SMG1, nonsense mediated mRNA decay associated PI3K related kinase [Source:NCBI gene;Acc:100050143]
ENSECAG00000018406	2.38917	4.4854	55.5084	2.29064e-05	9.81017e-05	F7CTX0	Uncharacterized protein	CXCL16	CXCL16	C-X-C motif chemokine ligand 16 [Source:VGNC Symbol;Acc:VGNC:16984]
ENSECAG00000003599	2.38888	4.98019	85.5415	3.44271e-06	2.32171e-05	F7ACS0	Uncharacterized protein	GK		glycerol kinase [Source:NCBI gene;Acc:100051016]
ENSECAG00000014963	2.38852	5.15311	32.2851	0.000209927	0.00060093	F6U9E2	Uncharacterized protein	PIK3C2A	PIK3C2A	phosphatidylinositol-4-phosphate 3-kinase catalytic subunit type 2 alpha [Source:VGNC Symbol;Acc:VGNC:21442]
ENSECAG00000018511	2.38666	3.9501	52.6188	2.87524e-05	0.000117253	F7DYX5;F7E2J6;F7E2Z0;F7E373	Uncharacterized protein;Uncharacterized protein;Uncharacterized protein;Uncharacterized protein	SORBS1;SORBS1;SORBS1;SORBS1	SORBS1	sorbin and SH3 domain containing 1 [Source:VGNC Symbol;Acc:VGNC:23445]
ENSECAG00000009877	2.38524	3.97979	62.5378	1.37151e-05	6.56447e-05	F6Q7Y7	Uncharacterized protein	HSPA4L	HSPA4L	heat shock protein family A (Hsp70) member 4 like [Source:VGNC Symbol;Acc:VGNC:50705]
ENSECAG00000016826	2.38456	4.77405	111.765	1.02312e-06	9.64274e-06	F6XXU8	Uncharacterized protein	SGPL1	SGPL1	sphingosine-1-phosphate lyase 1 [Source:VGNC Symbol;Acc:VGNC:22922]
ENSECAG00000013739	2.3843	5.1824	83.0015	3.9403e-06	2.58571e-05	F6ZYI4;F6ZYR8	Uncharacterized protein;Uncharacterized protein	DLGAP1;DLGAP1	DLGAP1	DLG associated protein 1 [Source:VGNC Symbol;Acc:VGNC:17212]
ENSECAG00000015193	2.38364	5.78115	91.1426	2.58821e-06	1.87327e-05	F6TMD3	Uncharacterized protein	HIPK1	HIPK1	homeodomain interacting protein kinase 1 [Source:VGNC Symbol;Acc:VGNC:18791]
ENSECAG00000020886	2.38343	2.9084	49.5213	3.71352e-05	0.000143667	F6V1S8	Uncharacterized protein	DUSP19	DUSP19	dual specificity phosphatase 19 [Source:VGNC Symbol;Acc:VGNC:17351]
ENSECAG00000002556	2.38003	3.42513	40.6083	8.43132e-05	0.000280609	F6T2A5	Uncharacterized protein	ZNF770	ZNF770	zinc finger protein 770 [Source:VGNC Symbol;Acc:VGNC:25385]
ENSECAG00000008283	2.37899	1.2806	11.2158	0.00746471	0.013186	F6VIY0	Uncharacterized protein	BSN	BSN	bassoon presynaptic cytomatrix protein [Source:VGNC Symbol;Acc:VGNC:15903]
ENSECAG00000016626	2.37778	3.77831	68.8499	9.01825e-06	4.80486e-05	F6WUJ3	Uncharacterized protein	KIZ	KIZ	kizuna centrosomal protein [Source:VGNC Symbol;Acc:VGNC:19434]
ENSECAG00000006796	2.37746	2.56081	29.9362	0.000280895	0.000767352	F7BSD3	Uncharacterized protein	ZSCAN26	ZSCAN26	zinc finger and SCAN domain containing 26 [Source:VGNC Symbol;Acc:VGNC:25416]
ENSECAG00000008158	2.3764	3.76571	54.4269	2.49101e-05	0.000105055	F6VIC7	Uncharacterized protein	FKTN	FKTN	fukutin [Source:VGNC Symbol;Acc:VGNC:18057]
ENSECAG00000023635	2.3759	1.84913	13.3928	0.00445473	0.00837663	F7CPR2	Uncharacterized protein	C11orf65	C7H11orf65	chromosome 7 C11orf65 homolog [Source:VGNC Symbol;Acc:VGNC:56015]
ENSECAG00000014962	2.37365	4.3597	37.2423	0.000119511	0.00037617	F7CX08;F7CXN5	Uncharacterized protein;Uncharacterized protein	FAXDC2;FAXDC2	FAXDC2	fatty acid hydroxylase domain containing 2 [Source:VGNC Symbol;Acc:VGNC:55428]
ENSECAG00000025122	2.37186	4.29995	67.3917	9.90452e-06	5.1484e-05	F6Q4D6	Kinesin-like protein	KIF9	KIF9	kinesin family member 9 [Source:VGNC Symbol;Acc:VGNC:19424]
ENSECAG00000009462	2.36976	3.13841	8.57231	0.015227	0.0247116	F6ZNX3	Uncharacterized protein	COL14A1	COL14A1	collagen type XIV alpha 1 chain [Source:VGNC Symbol;Acc:VGNC:56239]
ENSECAG00000020274	2.3635	5.12794	51.7256	3.09121e-05	0.000124349	F7BXJ3	Uncharacterized protein	SLC30A4	SLC30A4	solute carrier family 30 member 4 [Source:VGNC Symbol;Acc:VGNC:23149]
ENSECAG00000008150	2.36239	4.80163	105.495	1.33258e-06	1.17392e-05	F6WDG1	Uncharacterized protein	TMEM245	TMEM245	transmembrane protein 245 [Source:VGNC Symbol;Acc:VGNC:24270]
ENSECAG00000005303	2.36138	3.89796	65.6288	1.11201e-05	5.60937e-05	F7ARX0	Tubby-like protein	TULP3	TULP3	tubby like protein 3 [Source:VGNC Symbol;Acc:VGNC:24668]
ENSECAG00000009958	2.36057	6.30062	23.5701	0.000683113	0.00164874	F6ZID5	Uncharacterized protein	DUSP1	DUSP1	dual specificity phosphatase 1 [Source:VGNC Symbol;Acc:VGNC:17346]
ENSECAG00000017363	2.3605	7.27215	115.175	8.91233e-07	8.68914e-06	F6PT58	Uncharacterized protein	ANKRD10	ANKRD10	ankyrin repeat domain 10 [Source:VGNC Symbol;Acc:VGNC:15319]
ENSECAG00000022880	2.35379	3.75163	47.7169	4.33776e-05	0.000162344	F6UB46;F6UIN2	Uncharacterized protein;Uncharacterized protein	HIP1;HIP1	HIP1	huntingtin interacting protein 1 [Source:VGNC Symbol;Acc:VGNC:18789]
ENSECAG00000015206	2.35335	3.55134	49.6401	3.67637e-05	0.00014254	F7D1F3	Uncharacterized protein	SYNE3	SYNE3	spectrin repeat containing nuclear envelope family member 3 [Source:VGNC Symbol;Acc:VGNC:23802]
ENSECAG00000009746	2.35314	4.85232	37.6177	0.000114808	0.000363732	F6YUI6	Uncharacterized protein	UBXN11	UBXN11	UBX domain protein 11 [Source:VGNC Symbol;Acc:VGNC:24754]
ENSECAG00000022449	2.35188	4.95585	141.43	3.44464e-07	4.59282e-06	F7AXI0	Uncharacterized protein	MEAF6	MEAF6	MYST/Esa1 associated factor 6 [Source:VGNC Symbol;Acc:VGNC:20064]
ENSECAG00000020204	2.35153	3.76657	56.8557	2.06744e-05	9.04123e-05	F7DLI7	Uncharacterized protein	TMEM176B	TMEM176B	transmembrane protein 176B [Source:VGNC Symbol;Acc:VGNC:24226]
ENSECAG00000015420	2.35004	4.92882	103.484	1.45493e-06	1.24027e-05	F6TMW7	Uncharacterized protein	UBE2H	UBE2H	ubiquitin conjugating enzyme E2 H [Source:VGNC Symbol;Acc:VGNC:24719]
ENSECAG00000005508	2.34988	6.50777	156.783	2.12801e-07	3.31844e-06	F7A4T7	Uncharacterized protein	SPATS2	SPATS2	spermatogenesis associated serine rich 2 [Source:VGNC Symbol;Acc:VGNC:23503]
ENSECAG00000016718	2.3493	5.62301	64.6915	1.18392e-05	5.88765e-05	F6Z492	Uncharacterized protein	RNF128	RNF128	ring finger protein 128, E3 ubiquitin protein ligase [Source:VGNC Symbol;Acc:VGNC:22432]
ENSECAG00000023343	2.3492	0.993175	8.01614	0.0179553	0.0285993	F6W3D6	Uncharacterized protein	ACRBP	ACRBP	acrosin binding protein [Source:VGNC Symbol;Acc:VGNC:14999]
ENSECAG00000006704	2.34897	7.17516	53.2302	2.73781e-05	0.000112559	F6VV66	Uncharacterized protein		FAM98B	family with sequence similarity 98 member B [Source:NCBI gene;Acc:100071589]
ENSECAG00000024310	2.34897	1.65637	18.4336	0.00160893	0.00344788	F6XRI3	Uncharacterized protein	PDZD4	PDZD4	PDZ domain containing 4 [Source:VGNC Symbol;Acc:VGNC:21290]
ENSECAG00000009279	2.34736	4.91568	131.272	4.87113e-07	5.75311e-06	F6XV35	Uncharacterized protein	RIC8B	RIC8B	RIC8 guanine nucleotide exchange factor B [Source:VGNC Symbol;Acc:VGNC:22387]
ENSECAG00000008416	2.34719	3.79608	36.8436	0.000124763	0.000389951	F6S517	Uncharacterized protein	PHTF1	PHTF1	putative homeodomain transcription factor 1 [Source:VGNC Symbol;Acc:VGNC:21403]
ENSECAG00000007543	2.34717	4.35283	25.0232	0.000549609	0.00136222	F7BZ25	Uncharacterized protein	LRRC46	LRRC46	leucine rich repeat containing 46 [Source:VGNC Symbol;Acc:VGNC:52407]
ENSECAG00000011655	2.3429	7.69441	120.054	7.36289e-07	7.61357e-06	F6T6B5	Uncharacterized protein	PCM1	PCM1	pericentriolar material 1 [Source:VGNC Symbol;Acc:VGNC:21206]
ENSECAG00000003546	2.34254	1.73288	20.7379	0.00107533	0.00244294	F6XTF5	Uncharacterized protein
ENSECAG00000008277	2.34149	3.40985	73.5059	6.76165e-06	3.85118e-05	F6TGZ5	Uncharacterized protein	CHN1	CHN1	chimerin 1 [Source:VGNC Symbol;Acc:VGNC:16510]
ENSECAG00000019007	2.34105	2.06516	38.0766	0.000109356	0.00034848	F7E341;F7E358	Uncharacterized protein;Uncharacterized protein	THRB;THRB	THRB	thyroid hormone receptor beta [Source:VGNC Symbol;Acc:VGNC:24090]
ENSECAG00000021844	2.34098	4.08059	49.0272	3.87308e-05	0.000148302	F6XUH2	Uncharacterized protein	CALML4	CALML4	calmodulin like 4 [Source:VGNC Symbol;Acc:VGNC:16015]
ENSECAG00000017428	2.33959	4.97604	68.8159	9.03777e-06	4.80992e-05	F6S404	Uncharacterized protein	TCAF1	TCAF1	TRPM8 channel associated factor 1 [Source:VGNC Symbol;Acc:VGNC:23939]
ENSECAG00000016782	2.33633	1.98419	20.2648	0.00116498	0.00261636	F6PRU6;F7AY12	Uncharacterized protein;Uncharacterized protein	MYO1F;MYO1F	MYO1F	myosin IF [Source:VGNC Symbol;Acc:VGNC:56767]
ENSECAG00000011084	2.33342	4.28761	75.0003	6.18596e-06	3.60651e-05	F6ZKX0	Uncharacterized protein	RUFY2	RUFY2	RUN and FYVE domain containing 2 [Source:VGNC Symbol;Acc:VGNC:22625]
ENSECAG00000017082	2.33123	4.44784	129.189	5.24603e-07	6.01192e-06	F6WPC1	Uncharacterized protein	PHF21A	PHF21A	PHD finger protein 21A [Source:VGNC Symbol;Acc:VGNC:21380]
ENSECAG00000016165	2.33091	1.7366	19.6892	0.00128649	0.00284681
ENSECAG00000019367	2.33065	2.65858	14.9624	0.00316881	0.00620079	F7DYB1	Alpha-amylase (EC 3.2.1.1)	LOC100049851
ENSECAG00000020497	2.32951	4.77495	62.8379	1.34333e-05	6.47231e-05	F7BXK0	Uncharacterized protein	CCDC117	CCDC117	coiled-coil domain containing 117 [Source:VGNC Symbol;Acc:VGNC:16113]
ENSECAG00000003535	2.32776	3.14599	10.7874	0.0083202	0.0145159	F6YH06	Uncharacterized protein	G0S2	G0S2	G0/G1 switch 2 [Source:VGNC Symbol;Acc:VGNC:18176]
ENSECAG00000008977	2.32677	3.17083	43.1672	6.56858e-05	0.000228512	F7DB76	Uncharacterized protein	LOC100054114
ENSECAG00000009215	2.3251	1.25579	6.96143	0.024967	0.0383868	F6WPS4;F6X960	Uncharacterized protein;Uncharacterized protein	SLC7A5;SLC7A5	SLC7A5	solute carrier family 7 member 5 [Source:VGNC Symbol;Acc:VGNC:51317]
ENSECAG00000014393	2.32279	5.32303	62.9923	1.3291e-05	6.41442e-05	F7CSP3	Uncharacterized protein	CEP135	CEP135	centrosomal protein 135 [Source:VGNC Symbol;Acc:VGNC:16408]
ENSECAG00000023149	2.32264	4.53548	52.9678	2.7958e-05	0.000114577	F6UJD4	Uncharacterized protein	SCIN	SCIN	scinderin [Source:VGNC Symbol;Acc:VGNC:22727]
ENSECAG00000008321	2.32231	4.29335	48.5964	4.01892e-05	0.000152527	F6T4F0	Uncharacterized protein	ADAT2	ADAT2	adenosine deaminase, tRNA specific 2 [Source:VGNC Symbol;Acc:VGNC:15082]
ENSECAG00000002645	2.32039	3.93805	16.4423	0.00234615	0.00476375	F7DV62	Uncharacterized protein	CRYGS	CRYGS	crystallin gamma S [Source:VGNC Symbol;Acc:VGNC:16887]
ENSECAG00000024647	2.31964	1.82608	8.50903	0.0155107	0.0251299	F6RY70	Uncharacterized protein	MBLAC2	MBLAC2	metallo-beta-lactamase domain containing 2 [Source:VGNC Symbol;Acc:VGNC:20013]
ENSECAG00000011815	2.31963	2.26285	9.63667	0.0112795	0.0189632	F6QPZ0;F6QQD0	Tyrosine-protein kinase receptor (EC 2.7.10.1);Tyrosine-protein kinase receptor (EC 2.7.10.1)	NTRK2;NTRK2	NTRK2	neurotrophic receptor tyrosine kinase 2 [Source:VGNC Symbol;Acc:VGNC:20927]
ENSECAG00000013119	2.31939	4.52523	42.7839	6.81348e-05	0.000235759	F6RIL0	Uncharacterized protein	ORMDL1	ORMDL1	ORMDL sphingolipid biosynthesis regulator 1 [Source:VGNC Symbol;Acc:VGNC:21056]
ENSECAG00000015765	2.3169	2.67235	34.4689	0.000162492	0.00048534	F6TZR5	Uncharacterized protein	THAP6	THAP6	THAP domain containing 6 [Source:VGNC Symbol;Acc:VGNC:24070]
ENSECAG00000010682	2.31327	7.2276	158.788	2.00495e-07	3.17346e-06	F7C1J3;F7C2A8	Uncharacterized protein;Uncharacterized protein	GNPTAB;GNPTAB	GNPTAB	N-acetylglucosamine-1-phosphate transferase subunits alpha and beta [Source:VGNC Symbol;Acc:VGNC:18447]
ENSECAG00000015079	2.31262	5.35816	109.294	1.13353e-06	1.03962e-05	F7DRP3	Uncharacterized protein		CRYBG1	crystallin beta-gamma domain containing 1 [Source:NCBI gene;Acc:100066371]
ENSECAG00000020012	2.31208	5.15473	100.467	1.66477e-06	1.36307e-05	F7DGS2	Uncharacterized protein	KIAA0556	KIAA0556	KIAA0556 [Source:VGNC Symbol;Acc:VGNC:19362]
ENSECAG00000005661	2.31189	5.1489	60.1596	1.62183e-05	7.49362e-05	F7AVK9	Uncharacterized protein	TMEM43	TMEM43	transmembrane protein 43 [Source:VGNC Symbol;Acc:VGNC:56852]
ENSECAG00000001263	2.30958	3.04868	26.1662	0.000466228	0.00118363	F6TM26	Pannexin	PANX3 PANX	PANX3	pannexin 3 [Source:VGNC Symbol;Acc:VGNC:21148]
ENSECAG00000009288	2.30951	1.70323	15.4303	0.00287573	0.00568569	F6XZV5	Uncharacterized protein	ICA1L	ICA1L	islet cell autoantigen 1 like [Source:VGNC Symbol;Acc:VGNC:18926]
ENSECAG00000013283	2.30457	6.42224	123.124	6.55306e-07	7.05275e-06	F7AF02;F7AFA0	Uncharacterized protein;Uncharacterized protein	DLG5;DLG5	DLG5	discs large MAGUK scaffold protein 5 [Source:VGNC Symbol;Acc:VGNC:17211]
ENSECAG00000015746	2.30262	4.07544	49.3479	3.76861e-05	0.000145068	F6XCA0;F6XQ69;F6XQJ0	Structural maintenance of chromosomes protein;Structural maintenance of chromosomes protein;Structural maintenance of chromosomes protein	SMC1B;SMC1B;SMC1B	SMC1B	structural maintenance of chromosomes 1B [Source:VGNC Symbol;Acc:VGNC:23329]
ENSECAG00000012018	2.30207	2.03928	26.1821	0.000465181	0.00118149	F6SZ27	Uncharacterized protein	CACNB3	CACNB3	calcium voltage-gated channel auxiliary subunit beta 3 [Source:VGNC Symbol;Acc:VGNC:15992]
ENSECAG00000008838	2.30151	4.73384	61.6698	1.45709e-05	6.87763e-05	F6T0D2;F6WH29;F7BUP4;F7BV29;F7C063;F7CGM6;F7DXV4	Uncharacterized protein;Uncharacterized protein;Uncharacterized protein;Uncharacterized protein;Uncharacterized protein;Uncharacterized protein;Uncharacterized protein	CNTNAP2;CNTNAP2;CNTNAP2;CNTNAP2;CNTNAP2;CNTNAP2;CNTNAP2	CNTNAP2	contactin associated protein like 2 [Source:VGNC Symbol;Acc:VGNC:16701]
ENSECAG00000010094	2.30056	6.74424	62.3386	1.3906e-05	6.63123e-05	F6R4F8	Uncharacterized protein	SLC25A36	SLC25A36	solute carrier family 25 member 36 [Source:VGNC Symbol;Acc:VGNC:23109]
ENSECAG00000014544	2.29835	4.29397	43.9936	6.07571e-05	0.000214517	F7C752	Uncharacterized protein	NME5	NME5	NME/NM23 family member 5 [Source:VGNC Symbol;Acc:VGNC:20775]
ENSECAG00000000925	2.29804	3.14739	17.5249	0.00190426	0.00398435	F6UZB9	Uncharacterized protein	NEIL1	NEIL1	nei like DNA glycosylase 1 [Source:VGNC Symbol;Acc:VGNC:20665]
ENSECAG00000020848	2.29284	5.84146	44.183	5.96904e-05	0.000211584	F6URL2	Uncharacterized protein	TIAM1
ENSECAG00000021914	2.29231	2.69786	24.3586	0.000606354	0.0014851	F6YTI1	Phosphodiesterase (EC 3.1.4.-)	PDE1C	PDE1C	phosphodiesterase 1C [Source:VGNC Symbol;Acc:VGNC:21241]
ENSECAG00000020636	2.29183	6.9971	82.6335	4.01935e-06	2.6198e-05	F6TBX0	Polypeptide N-acetylgalactosaminyltransferase (EC 2.4.1.-) (Protein-UDP acetylgalactosaminyltransferase)	GALNT11	GALNT11	polypeptide N-acetylgalactosaminyltransferase 11 [Source:VGNC Symbol;Acc:VGNC:18224]
ENSECAG00000011464	2.29153	2.94615	33.1222	0.000189997	0.000552605	F6ZKV6	Uncharacterized protein	ST3GAL5	ST3GAL5	ST3 beta-galactoside alpha-2,3-sialyltransferase 5 [Source:VGNC Symbol;Acc:VGNC:23631]
ENSECAG00000016806	2.29021	3.05536	8.4679	0.0156986	0.025413	F6YGT7	Chloride channel protein	CLCN4	CLCN4	chloride voltage-gated channel 4 [Source:VGNC Symbol;Acc:VGNC:16578]
ENSECAG00000022300	2.28927	3.11283	43.5142	6.35596e-05	0.000222846	F6Z0Z2	Uncharacterized protein	STOX1	STOX1	storkhead box 1 [Source:VGNC Symbol;Acc:VGNC:23707]
ENSECAG00000018456	2.28761	4.06051	41.4555	7.75153e-05	0.000261891	F7AX11	Uncharacterized protein	CMTM4	CMTM4	CKLF like MARVEL transmembrane domain containing 4 [Source:VGNC Symbol;Acc:VGNC:16654]
ENSECAG00000010288	2.28361	1.07308	11.9976	0.00616172	0.0111422	F7D0F2	Uncharacterized protein	LRRK2	LRRK2	leucine rich repeat kinase 2 [Source:VGNC Symbol;Acc:VGNC:19801]
ENSECAG00000007490	2.28111	4.58566	102.865	1.49526e-06	1.25801e-05	F7BT54	Uncharacterized protein	AGBL5	AGBL5	ATP/GTP binding protein like 5 [Source:VGNC Symbol;Acc:VGNC:15156]
ENSECAG00000001064	2.27942	3.07131	13.5808	0.00427113	0.00807327	F6WV32	Proto-oncogene tyrosine-protein kinase receptor Ret (EC 2.7.10.1)	RET	RET	ret proto-oncogene [Source:VGNC Symbol;Acc:VGNC:51660]
ENSECAG00000017606	2.27671	2.70783	26.9421	0.000418233	0.00108287	F6QF77	Uncharacterized protein	SNAPC1	SNAPC1	small nuclear RNA activating complex polypeptide 1 [Source:VGNC Symbol;Acc:VGNC:23378]
ENSECAG00000010104	2.27575	3.05169	50.5568	3.40408e-05	0.000134151	F6PIV3;F6RL19	Uncharacterized protein;Uncharacterized protein	KCNIP2;KCNIP2	KCNIP2	potassium voltage-gated channel interacting protein 2 [Source:VGNC Symbol;Acc:VGNC:19281]
ENSECAG00000018860	2.27532	6.04052	22.6586	0.000786939	0.00186785	F7AV26	Uncharacterized protein	ZFP36L1	ZFP36L1	ZFP36 ring finger protein like 1 [Source:VGNC Symbol;Acc:VGNC:25217]
ENSECAG00000001316	2.27421	5.93677	71.8091	7.4954e-06	4.16988e-05	F6UYP8	Uncharacterized protein	ZNF606	ZNF606	zinc finger protein 606 [Source:VGNC Symbol;Acc:VGNC:25354]
ENSECAG00000015355	2.27283	8.64707	93.3068	2.32795e-06	1.73245e-05	F6V522	Uncharacterized protein	CLK1	CLK1	CDC like kinase 1 [Source:VGNC Symbol;Acc:VGNC:16619]
ENSECAG00000000794	2.2723	9.2066	42.8939	6.74208e-05	0.000233706	F7CA60	Uncharacterized protein	EMB	EMB	embigin [Source:VGNC Symbol;Acc:VGNC:17550]
ENSECAG00000014602	2.27043	1.41752	7.71957	0.0196529	0.0309945	F7CZ17	Uncharacterized protein	VAMP1	VAMP1	vesicle associated membrane protein 1 [Source:VGNC Symbol;Acc:VGNC:24875]
ENSECAG00000015515	2.26906	5.81297	113.613	9.4894e-07	9.13784e-06	F6TS43	Uncharacterized protein	CDK8	CDK8	cyclin dependent kinase 8 [Source:VGNC Symbol;Acc:VGNC:16356]
ENSECAG00000023549	2.26896	3.03546	26.1937	0.000464418	0.00117981	F6UC37	Uncharacterized protein		CDKN1B	cyclin dependent kinase inhibitor 1B [Source:NCBI gene;Acc:111773925]
ENSECAG00000024158	2.2685	6.35426	101.441	1.59328e-06	1.32227e-05	F6XRD7	Uncharacterized protein	GRB10	GRB10	growth factor receptor bound protein 10 [Source:VGNC Symbol;Acc:VGNC:18569]
ENSECAG00000015630	2.26776	1.35172	8.46612	0.0157067	0.0254191	F6T738	Uncharacterized protein	LBX2	LBX2	ladybird homeobox 2 [Source:VGNC Symbol;Acc:VGNC:19603]
ENSECAG00000007164	2.2672	4.83024	70.7179	8.018e-06	4.39824e-05	F7DDH3	Uncharacterized protein	FAM102A	FAM102A	family with sequence similarity 102 member A [Source:VGNC Symbol;Acc:VGNC:17781]
ENSECAG00000019716	2.26718	6.07586	116.457	8.47019e-07	8.36351e-06	F7CG30	Uncharacterized protein	CCDC88C	CCDC88C	coiled-coil domain containing 88C [Source:VGNC Symbol;Acc:VGNC:16186]
ENSECAG00000008642	2.26167	5.37247	131.748	4.79012e-07	5.68833e-06	F6Q0W4	Serine/threonine-protein kinase (EC 2.7.11.13)	PRKD3	PRKD3	protein kinase D3 [Source:VGNC Symbol;Acc:VGNC:21852]
ENSECAG00000006890	2.26143	5.51212	92.847	2.38052e-06	1.76365e-05	F7DF72	Uncharacterized protein	MAP3K1	MAP3K1	mitogen-activated protein kinase kinase kinase 1 [Source:VGNC Symbol;Acc:VGNC:19930]
ENSECAG00000014289	2.25836	5.66707	57.1208	2.02665e-05	8.88058e-05	F7C673	Uncharacterized protein	ARHGAP12	ARHGAP12	Rho GTPase activating protein 12 [Source:VGNC Symbol;Acc:VGNC:15458]
ENSECAG00000020208	2.25768	2.26937	15.1295	0.00306017	0.00600745	F6WDY0	Uncharacterized protein	LIFR	LIFR	LIF receptor alpha [Source:VGNC Symbol;Acc:VGNC:19662]
ENSECAG00000010525	2.25587	3.91391	17.9102	0.00177169	0.00374206	F7DG04	Uncharacterized protein	KEL	KEL	Kell metallo-endopeptidase [Source:VGNC Symbol;Acc:VGNC:19346]
ENSECAG00000009518	2.25567	1.59335	25.7308	0.00049606	0.00124817	F6YRM2	Uncharacterized protein
ENSECAG00000023943	2.25523	1.8981	26.9377	0.000418489	0.00108329	F6WMM4;F6Z5S6	Uncharacterized protein;Uncharacterized protein	KCNC4;KCNC4	KCNC4	potassium voltage-gated channel subfamily C member 4 [Source:VGNC Symbol;Acc:VGNC:19268]
ENSECAG00000008093	2.25514	4.61321	97.4961	1.90804e-06	1.50797e-05	F6UBL0;F6UZG2	Uncharacterized protein;Uncharacterized protein	TP53BP1;TP53BP1	TP53BP1	tumor protein p53 binding protein 1 [Source:VGNC Symbol;Acc:VGNC:24418]
ENSECAG00000020987	2.25458	4.18653	56.8303	2.0714e-05	9.04493e-05	F6TRR5	Uncharacterized protein	LCA5	LCA5	LCA5, lebercilin [Source:VGNC Symbol;Acc:VGNC:19604]
ENSECAG00000016537	2.25436	4.76837	63.2584	1.30502e-05	6.32712e-05	F6YRY6	Uncharacterized protein	IL12RB2	IL12RB2	interleukin 12 receptor subunit beta 2 [Source:VGNC Symbol;Acc:VGNC:18996]
ENSECAG00000017770	2.25256	5.94438	138.439	3.80518e-07	4.8782e-06	F7CHW9	Uncharacterized protein	RGS9	RGS9	regulator of G protein signaling 9 [Source:VGNC Symbol;Acc:VGNC:22357]
ENSECAG00000015066	2.24952	1.21309	13.3768	0.00447084	0.00840284	F7CS24	Uncharacterized protein	BTBD8
ENSECAG00000014594	2.24862	8.1271	48.804	3.94783e-05	0.000150518	F7C9M0;F7CWE5;F7D2J8	Uncharacterized protein;Uncharacterized protein;Uncharacterized protein	EPAS1;EPAS1;EPAS1	EPAS1	endothelial PAS domain protein 1 [Source:VGNC Symbol;Acc:VGNC:17607]
ENSECAG00000015134	2.24852	1.70709	25.7775	0.000492751	0.00124065	F7DMF7	Uncharacterized protein	PELI2	PELI2	pellino E3 ubiquitin protein ligase family member 2 [Source:VGNC Symbol;Acc:VGNC:21306]
ENSECAG00000022070	2.24779	2.69978	35.8962	0.000138398	0.000424339	F6XFU8	Uncharacterized protein	PITPNC1	PITPNC1	phosphatidylinositol transfer protein cytoplasmic 1 [Source:VGNC Symbol;Acc:VGNC:21475]
ENSECAG00000019190	2.24746	1.64151	13.8007	0.00406785	0.00772552	F7A8A4	Uncharacterized protein	IFT22	IFT22	intraflagellar transport 22 [Source:VGNC Symbol;Acc:VGNC:51158]
ENSECAG00000020144	2.24652	3.57966	60.4196	1.59194e-05	7.38493e-05	F7E1A0	Uncharacterized protein	UBXN2A	UBXN2A	UBX domain protein 2A [Source:VGNC Symbol;Acc:VGNC:24755]
ENSECAG00000020647	2.24648	2.48777	11.0494	0.00778374	0.0136738	F6TQH3	Phosphoinositide phospholipase C (EC 3.1.4.11)	PLCB2	PLCB2	phospholipase C beta 2 [Source:VGNC Symbol;Acc:VGNC:21536]
ENSECAG00000020281	2.24472	5.15628	23.976	0.000642232	0.00155948	F6W0E0	Uncharacterized protein	PAK2	PAK2	p21 (RAC1) activated kinase 2 [Source:NCBI gene;Acc:100060183]
ENSECAG00000000446	2.2446	6.60933	87.2734	3.14646e-06	2.17422e-05	F7DNC4	Uncharacterized protein	DZIP3	DZIP3	DAZ interacting zinc finger protein 3 [Source:VGNC Symbol;Acc:VGNC:17383]
ENSECAG00000001985	2.24444	2.25951	33.8984	0.000173516	0.000512247	F6TXJ8	Uncharacterized protein	APH1B	APH1B	aph-1 homolog B, gamma-secretase subunit [Source:VGNC Symbol;Acc:VGNC:15407]
ENSECAG00000024412	2.24143	5.33723	86.856	3.21495e-06	2.21233e-05	F6X880	Uncharacterized protein	ARHGAP39	ARHGAP39	Rho GTPase activating protein 39 [Source:VGNC Symbol;Acc:VGNC:15474]
ENSECAG00000017425	2.24091	1.34969	10.2796	0.00949325	0.0162785	F6QEW7	Uncharacterized protein	PIK3R5	PIK3R5	phosphoinositide-3-kinase regulatory subunit 5 [Source:VGNC Symbol;Acc:VGNC:21453]
ENSECAG00000016180	2.24038	4.28225	54.5814	2.46113e-05	0.00010406	F6TNI0;F6TPV2	Uncharacterized protein;Uncharacterized protein	RAI14;RAI14	RAI14	retinoic acid induced 14 [Source:VGNC Symbol;Acc:VGNC:22157]
ENSECAG00000022608	2.23996	6.28706	135.543	4.19838e-07	5.19096e-06	F6U243	Phosphatase and actin regulator	PHACTR4	PHACTR4	phosphatase and actin regulator 4 [Source:VGNC Symbol;Acc:VGNC:21366]
ENSECAG00000015537	2.23589	2.04131	17.1107	0.00206038	0.00426181	F6TMX8	Uncharacterized protein	CXorf58	CXHXorf58	chromosome X CXorf58 homolog [Source:VGNC Symbol;Acc:VGNC:52374]
ENSECAG00000022607	2.2351	1.61577	11.3736	0.0071767	0.0127335	F6ZK04	Uncharacterized protein
ENSECAG00000000641	2.23325	3.18335	27.6881	0.000377588	0.000994728	F7CBF3	Uncharacterized protein	PLAGL1	PLAGL1	PLAG1 like zinc finger 1 [Source:VGNC Symbol;Acc:VGNC:21527]
ENSECAG00000000971	2.23182	6.48518	97.867	1.87544e-06	1.48829e-05	F6UTZ6	Uncharacterized protein	SUCO	SUCO	SUN domain containing ossification factor [Source:VGNC Symbol;Acc:VGNC:23746]
ENSECAG00000014909	2.23141	4.1277	58.0636	1.88924e-05	8.41419e-05	F7DWP1	Uncharacterized protein	LNP1	LNP1	leukemia NUP98 fusion partner 1 [Source:NCBI gene;Acc:100062114]
ENSECAG00000014187	2.22946	3.63412	54.3301	2.50995e-05	0.000105547	F7D4W4	Uncharacterized protein	RSPH3	RSPH3	radial spoke head 3 homolog [Source:VGNC Symbol;Acc:VGNC:22600]
ENSECAG00000022277	2.22911	3.26394	17.4099	0.00194611	0.00406385	Q5NU32	Amine oxidase [flavin-containing] A (EC 1.4.3.4) (Monoamine oxidase type A) (MAO-A)	MAOA	MAOA	monoamine oxidase A [Source:VGNC Symbol;Acc:VGNC:19918]
ENSECAG00000020282	2.22885	1.50346	6.79067	0.0263965	0.0403463	F7DCJ3	Uncharacterized protein	FAM71F2	FAM71F2	family with sequence similarity 71 member F2 [Source:VGNC Symbol;Acc:VGNC:49408]
ENSECAG00000020856	2.22822	6.41853	60.7763	1.55199e-05	7.24011e-05	F6USB3	Uncharacterized protein	EIF2AK3	EIF2AK3	eukaryotic translation initiation factor 2 alpha kinase 3 [Source:VGNC Symbol;Acc:VGNC:17479]
ENSECAG00000007170	2.22613	3.97762	97.4409	1.91294e-06	1.50877e-05	F7DIC6	Uncharacterized protein	TK2	TK2	thymidine kinase 2, mitochondrial [Source:NCBI gene;Acc:100065312]
ENSECAG00000023975	2.22446	6.35581	64.4112	1.20651e-05	5.96486e-05	F6WM02	Uncharacterized protein	PYROXD1	PYROXD1	pyridine nucleotide-disulphide oxidoreductase domain 1 [Source:VGNC Symbol;Acc:VGNC:22067]
ENSECAG00000015957	2.22146	3.13885	47.041	4.60363e-05	0.000170371	F6UK65	Uncharacterized protein	TMED8	TMED8	transmembrane p24 trafficking protein family member 8 [Source:VGNC Symbol;Acc:VGNC:24171]
ENSECAG00000010675	2.2209	5.78753	87.7422	3.07159e-06	2.13521e-05	F6T1A9	Uncharacterized protein	SPATA7	SPATA7	spermatogenesis associated 7 [Source:VGNC Symbol;Acc:VGNC:23498]
ENSECAG00000000744	2.22023	6.15173	120.344	7.28147e-07	7.56309e-06	F6UU27	Uncharacterized protein	TBC1D2	TBC1D2	TBC1 domain family member 2 [Source:VGNC Symbol;Acc:VGNC:23901]
ENSECAG00000020299	2.2189	1.93349	24.7979	0.000568098	0.00140325	F6UFE6	Uncharacterized protein	RGL1	RGL1	ral guanine nucleotide dissociation stimulator like 1 [Source:VGNC Symbol;Acc:VGNC:22334]
ENSECAG00000012922	2.21791	6.00695	32.4764	0.00020516	0.000589029	F6QL48	Uncharacterized protein		KLHL14	kelch like family member 14 [Source:NCBI gene;Acc:100052448]
ENSECAG00000017978	2.21646	5.57229	44.1409	5.99256e-05	0.000212098	F6QC07	Uncharacterized protein	CCNYL1	CCNYL1	cyclin Y like 1 [Source:VGNC Symbol;Acc:VGNC:51444]
ENSECAG00000023299	2.21404	4.71131	24.2054	0.000620421	0.00151444	F6VP52;F6VVP5;F6W2R8	Uncharacterized protein;Uncharacterized protein;Uncharacterized protein	CRAMP1;CRAMP1;CRAMP1	CRAMP1	cramped chromatin regulator homolog 1 [Source:VGNC Symbol;Acc:VGNC:55233]
ENSECAG00000010559	2.21351	4.36385	55.5628	2.28108e-05	9.78376e-05	F6QT97	Uncharacterized protein	ZKSCAN8	ZKSCAN8	zinc finger with KRAB and SCAN domains 8 [Source:VGNC Symbol;Acc:VGNC:25241]
ENSECAG00000022491	2.21346	5.92943	77.4393	5.36767e-06	3.24184e-05	F7B8Q0	Uncharacterized protein	MBIP	MBIP	MAP3K12 binding inhibitory protein 1 [Source:VGNC Symbol;Acc:VGNC:20010]
ENSECAG00000020614	2.21331	4.55299	63.944	1.24531e-05	6.10655e-05	F6TK78	Uncharacterized protein	DCBLD2	DCBLD2	discoidin, CUB and LCCL domain containing 2 [Source:VGNC Symbol;Acc:VGNC:17035]
ENSECAG00000020587	2.21251	9.82052	109.522	1.12274e-06	1.03628e-05	Q3S4D6	GM2 activator protein	GM2A	GM2A	GM2 ganglioside activator [Source:VGNC Symbol;Acc:VGNC:18400]
ENSECAG00000011087	2.21024	6.78786	80.623	4.4866e-06	2.82746e-05	F7BHT1	Uncharacterized protein	AIDA	AIDA	axin interactor, dorsalization associated [Source:NCBI gene;Acc:100053366]
ENSECAG00000023160	2.20982	4.41001	67.2449	9.99945e-06	5.18845e-05	F6VBI4;F6VI48	Uncharacterized protein;Uncharacterized protein	TCTN1;TCTN1	TCTN1	tectonic family member 1 [Source:VGNC Symbol;Acc:VGNC:23967]
ENSECAG00000024960	2.20845	5.98604	75.4865	6.01147e-06	3.52576e-05	F6S1J7	Uncharacterized protein	RALGAPA1	RALGAPA1	Ral GTPase activating protein catalytic alpha subunit 1 [Source:VGNC Symbol;Acc:VGNC:51652]
ENSECAG00000024198	2.2084	6.11467	32.5114	0.0002043	0.000586995	F6WRP8	Uncharacterized protein	SELENOI
ENSECAG00000019870	2.2083	3.75158	63.8959	1.24939e-05	6.12139e-05	F6TCG7;F6TQF7;F6V3C6	Uncharacterized protein;Uncharacterized protein;Uncharacterized protein	ITGA2B;ITGA2B;ITGA2B	ITGA2B	integrin subunit alpha 2b [Source:VGNC Symbol;Acc:VGNC:56437]
ENSECAG00000011545	2.208	4.3614	36.4656	0.00013	0.00040317	F6ZSS1	Uncharacterized protein		RNF149	ring finger protein 149 [Source:NCBI gene;Acc:100059079]
ENSECAG00000018825	2.20632	4.9063	97.337	1.92222e-06	1.51197e-05	F6Z8X4	Uncharacterized protein	SIK2	SIK2	salt inducible kinase 2 [Source:VGNC Symbol;Acc:VGNC:49373]
ENSECAG00000003448	2.20416	3.19674	30.9242	0.000247988	0.000689305	F6PNG9;F6RJK1	Uncharacterized protein;Uncharacterized protein	CBL;CBL	CBL	Cbl proto-oncogene [Source:VGNC Symbol;Acc:VGNC:16091]
ENSECAG00000023856	2.20078	3.32627	23.9619	0.000643599	0.00156214	F6YMT2	Uncharacterized protein	ZNF774	ZNF774	zinc finger protein 774 [Source:NCBI gene;Acc:100068691]
ENSECAG00000014972	2.19953	4.35364	84.5829	3.62109e-06	2.41865e-05	F7CS00	Uncharacterized protein	PHF11	PHF11	PHD finger protein 11 [Source:VGNC Symbol;Acc:VGNC:21374]
ENSECAG00000011527	2.19749	4.63513	60.0607	1.63339e-05	7.52902e-05	F7AJ06	Uncharacterized protein	CASD1	CASD1	CAS1 domain containing 1 [Source:VGNC Symbol;Acc:VGNC:16062]
ENSECAG00000008152	2.19632	3.72955	68.1826	9.41144e-06	4.95424e-05	F6V434	Uncharacterized protein		CFAP300	cilia and flagella associated protein 300 [Source:NCBI gene;Acc:100630215]
ENSECAG00000019793	2.1962	4.39509	107.128	1.24226e-06	1.1136e-05	F7CH87	Uncharacterized protein	SETBP1	SETBP1	SET binding protein 1 [Source:VGNC Symbol;Acc:VGNC:22873]
ENSECAG00000021466	2.19567	5.8296	55.3514	2.31849e-05	9.9003e-05	F6Y6L2	Uncharacterized protein	SIDT2	SIDT2	SID1 transmembrane family member 2 [Source:VGNC Symbol;Acc:VGNC:22976]
ENSECAG00000003056	2.1936	3.42799	54.3433	2.50736e-05	0.000105515	F6QNQ5	Uncharacterized protein	TM6SF1	TM6SF1	transmembrane 6 superfamily member 1 [Source:VGNC Symbol;Acc:VGNC:24145]
ENSECAG00000000927	2.19046	4.44475	92.4801	2.42348e-06	1.78863e-05
ENSECAG00000009706	2.18995	5.38453	59.9659	1.64455e-05	7.5639e-05	F6YW58;F6ZPZ2;F7A065	Uncharacterized protein;Uncharacterized protein;Uncharacterized protein	nan;nan;nan	AKAP13	A-kinase anchoring protein 13 [Source:VGNC Symbol;Acc:VGNC:56994]
ENSECAG00000011831	2.18697	2.45283	44.2278	5.94419e-05	0.000210901	F6VEY6	Uncharacterized protein	INTU	INTU	inturned planar cell polarity protein [Source:VGNC Symbol;Acc:VGNC:19098]
ENSECAG00000009470	2.18179	0.727807	6.54478	0.028635	0.0433089	F6WYW2	Uncharacterized protein	ZNF503	ZNF503	zinc finger protein 503 [Source:VGNC Symbol;Acc:VGNC:51821]
ENSECAG00000014129	2.17854	1.68908	15.9701	0.00257715	0.00516141	F7BFN0	Uncharacterized protein
ENSECAG00000006802	2.17768	3.96249	26.6003	0.000438605	0.00112582	F7BU90;F7DLX4	Uncharacterized protein;Uncharacterized protein	KCNAB1;KCNAB1	KCNAB1	potassium voltage-gated channel subfamily A member regulatory beta subunit 1 [Source:VGNC Symbol;Acc:VGNC:19263]
ENSECAG00000010991	2.17763	5.35006	81.1892	4.34869e-06	2.76306e-05	F7C220	Uncharacterized protein	CBLL1	CBLL1	Cbl proto-oncogene like 1 [Source:VGNC Symbol;Acc:VGNC:57109]
ENSECAG00000000015	2.17694	7.19745	106.527	1.27459e-06	1.13752e-05	F7D5M1;F7D5M7;F7D5P7	Uncharacterized protein;Uncharacterized protein;Uncharacterized protein	KIAA1217;KIAA1217;KIAA1217	KIAA1217	KIAA1217 [Source:VGNC Symbol;Acc:VGNC:19376]
ENSECAG00000023764	2.17306	5.98642	34.584	0.000160371	0.000480037	F6XW83	Protein-serine/threonine kinase (EC 2.7.11.-)	GRK5	GRK5	G protein-coupled receptor kinase 5 [Source:VGNC Symbol;Acc:VGNC:51528]
ENSECAG00000009106	2.17205	3.88753	68.3323	9.32146e-06	4.92027e-05	F6WLJ6	Uncharacterized protein	NAB1	NAB1	NGFI-A binding protein 1 [Source:VGNC Symbol;Acc:VGNC:20538]
ENSECAG00000016892	2.17164	3.08469	27.3715	0.000394229	0.00102991	F6Y4C4	Tyrosine-protein kinase (EC 2.7.10.2)	TXK	TXK	TXK tyrosine kinase [Source:VGNC Symbol;Acc:VGNC:24672]
ENSECAG00000015349	2.17127	4.27373	80.7823	4.44727e-06	2.81121e-05	F6UY34	Uncharacterized protein	ARMT1	ARMT1	acidic residue methyltransferase 1 [Source:VGNC Symbol;Acc:VGNC:15535]
ENSECAG00000017299	2.17052	2.05698	19.6431	0.00129686	0.00286648	F6PSV5	Uncharacterized protein	NUMBL	NUMBL	NUMB like, endocytic adaptor protein [Source:VGNC Symbol;Acc:VGNC:20958]
ENSECAG00000021438	2.16917	3.4513	49.787	3.63102e-05	0.000141177	F6Q922;F6QA25	Uncharacterized protein;Uncharacterized protein	TBC1D12;TBC1D12	TBC1D12	TBC1 domain family member 12 [Source:VGNC Symbol;Acc:VGNC:51433]
ENSECAG00000010304	2.16908	6.30789	83.266	3.88461e-06	2.5593e-05	F6S2N5	Uncharacterized protein	ZNF644	ZNF644	zinc finger protein 644 [Source:VGNC Symbol;Acc:VGNC:25368]
ENSECAG00000006349	2.16636	2.55951	32.0617	0.000215665	0.000613721	F7A4G1	Uncharacterized protein
ENSECAG00000024909	2.1658	3.9465	64.1599	1.2272e-05	6.04071e-05	F6S9H0	Uncharacterized protein	FBXL2	FBXL2	F-box and leucine rich repeat protein 2 [Source:VGNC Symbol;Acc:VGNC:52384]
ENSECAG00000024699	2.16399	4.5213	112.732	9.83496e-07	9.37594e-06	F6SS28	Uncharacterized protein	CYTH1	CYTH1	cytohesin 1 [Source:VGNC Symbol;Acc:VGNC:51794]
ENSECAG00000011357	2.16383	3.05558	31.7478	0.000224052	0.000633857	F6ZT91	Uncharacterized protein	GATAD2B	GATAD2B	GATA zinc finger domain containing 2B [Source:VGNC Symbol;Acc:VGNC:18258]
ENSECAG00000022498	2.16209	7.43508	48.3189	4.11639e-05	0.000155819	F6UR46	Integrin beta	ITGB1	ITGB1	integrin subunit beta 1 [Source:VGNC Symbol;Acc:VGNC:19175]
ENSECAG00000021219	2.15845	5.80947	118.143	7.92776e-07	8.01201e-06	F6WH85	Uncharacterized protein	MAT2B	MAT2B	methionine adenosyltransferase 2B [Source:VGNC Symbol;Acc:VGNC:19994]
ENSECAG00000022232	2.15837	5.7939	80.5098	4.51479e-06	2.84075e-05	F7BR26	Uncharacterized protein	SASH1	SASH1	SAM and SH3 domain containing 1 [Source:VGNC Symbol;Acc:VGNC:22695]
ENSECAG00000008342	2.15836	4.71442	76.6891	5.60469e-06	3.35308e-05	F6WTG5	Ubiquitinyl hydrolase 1 (EC 3.4.19.12)	USP20	USP20	ubiquitin specific peptidase 20 [Source:VGNC Symbol;Acc:VGNC:24835]
ENSECAG00000014864	2.15692	5.67161	57.6744	1.94457e-05	8.60999e-05	F7CWH8	Uncharacterized protein	PDZRN3	PDZRN3	PDZ domain containing ring finger 3 [Source:VGNC Symbol;Acc:VGNC:21294]
ENSECAG00000013288	2.15585	5.94647	93.4587	2.3109e-06	1.72255e-05	F6ZIR0	Leucine zipper putative tumor suppressor 2 (Protein LAPSER1)	LZTS2 LAPSER1	LZTS2	leucine zipper tumor suppressor 2 [Source:VGNC Symbol;Acc:VGNC:19874]
ENSECAG00000023721	2.15388	8.82017	117.751	8.05004e-07	8.0801e-06	F6Z4I6	Uncharacterized protein	OGT	OGT	O-linked N-acetylglucosamine (GlcNAc) transferase [Source:VGNC Symbol;Acc:VGNC:55501]
ENSECAG00000016130	2.15298	1.60578	24.1349	0.000627033	0.00152801	F6V9N2;F6VG75	Uncharacterized protein;Uncharacterized protein	ZNF2;ZNF2	ZNF2	zinc finger protein 2 [Source:VGNC Symbol;Acc:VGNC:25274]
ENSECAG00000017217	2.15123	1.49453	15.4806	0.00284619	0.00563122	F6PRS4	Uncharacterized protein	CA12	CA12	carbonic anhydrase 12 [Source:VGNC Symbol;Acc:VGNC:15961]
ENSECAG00000017541	2.15014	4.88756	26.4064	0.000450691	0.00115152	F6SPR1	Uncharacterized protein	GIGYF1	GIGYF1	GRB10 interacting GYF protein 1 [Source:HGNC Symbol;Acc:HGNC:9126]
ENSECAG00000000721	2.14868	3.70906	16.9735	0.00211542	0.00435394	F7CVZ6	Uncharacterized protein	MYCBPAP	MYCBPAP	MYCBP associated protein [Source:VGNC Symbol;Acc:VGNC:20469]
ENSECAG00000020379	2.14763	3.99518	36.0803	0.000135614	0.000417788	F6VHQ9	Uncharacterized protein	RFX2	RFX2	regulatory factor X2 [Source:VGNC Symbol;Acc:VGNC:22327]
ENSECAG00000017039	2.14748	1.09762	6.6586	0.0275711	0.0418965	F6PSE9	Uncharacterized protein	ABCA13	ABCA13	ATP binding cassette subfamily A member 13 [Source:VGNC Symbol;Acc:VGNC:14900]
ENSECAG00000020958	2.14712	3.46355	38.1943	0.000108009	0.000344927	F6V1R0	Uncharacterized protein	ARL6	ARL6	ADP ribosylation factor like GTPase 6 [Source:VGNC Symbol;Acc:VGNC:15522]
ENSECAG00000008107	2.14652	2.19686	13.7756	0.00409043	0.00776409	F6URZ2	Uncharacterized protein	FERMT3	FERMT3	fermitin family member 3 [Source:VGNC Symbol;Acc:VGNC:17996]
ENSECAG00000012486	2.14248	4.74599	122.339	6.74938e-07	7.17748e-06	F6R4M8	Uncharacterized protein	TNRC6C	TNRC6C	trinucleotide repeat containing 6C [Source:VGNC Symbol;Acc:VGNC:24400]
ENSECAG00000024314	2.14225	3.87062	51.7844	3.07642e-05	0.00012389	F6Z2K2	Uncharacterized protein	TLE2	TLE2	TLE family member 2, transcriptional corepressor [Source:VGNC Symbol;Acc:VGNC:49283]
ENSECAG00000000982	2.14166	5.56841	78.4161	5.07683e-06	3.10007e-05	F6QS14;F7CXL1	Sulfotransferase (EC 2.8.2.-);Sulfotransferase (EC 2.8.2.-)	CHST2;CHST2	CHST2	carbohydrate sulfotransferase 2 [Source:VGNC Symbol;Acc:VGNC:56725]
ENSECAG00000017064	2.13973	6.25336	79.7376	4.71293e-06	2.9256e-05	F6XSU1	Uncharacterized protein	INPPL1	INPPL1	inositol polyphosphate phosphatase like 1 [Source:VGNC Symbol;Acc:VGNC:19078]
ENSECAG00000009577	2.13806	1.92018	6.12583	0.0330092	0.0490991	F6WIK9	Uncharacterized protein	HSDL1	HSDL1	hydroxysteroid dehydrogenase like 1 [Source:VGNC Symbol;Acc:VGNC:51200]
ENSECAG00000008121	2.13654	2.00715	27.4844	0.000388195	0.00101772	F6V4F6	Uncharacterized protein			putative testis-specific Y-encoded-like protein 3 [Source:NCBI gene;Acc:100068606]
ENSECAG00000013582	2.13639	4.94303	69.708	8.54119e-06	4.61467e-05	F7BHA9	Uncharacterized protein	DHRS3	DHRS3	dehydrogenase/reductase 3 [Source:VGNC Symbol;Acc:VGNC:17165]
ENSECAG00000012573	2.13429	5.35927	42.9534	6.70388e-05	0.000232452	F6R8F4	Uncharacterized protein	DENND5B	DENND5B	DENN domain containing 5B [Source:VGNC Symbol;Acc:VGNC:17128]
ENSECAG00000023529	2.13419	1.12478	10.7822	0.0083313	0.0145274	F6UIP0	Uncharacterized protein		PROX2	prospero homeobox 2 [Source:NCBI gene;Acc:100051277]
ENSECAG00000015428	2.13413	3.8802	24.0195	0.000638026	0.00155088	F6VM91	Uncharacterized protein	CMTM6
ENSECAG00000021028	2.13301	1.39721	13.7752	0.00409084	0.00776409	F6T997;F6T9B3;F6TFJ4;F6UB29	Uncharacterized protein;Uncharacterized protein;Uncharacterized protein;Uncharacterized protein	nan;nan;nan;nan
ENSECAG00000009159	2.13048	3.64895	63.0011	1.32831e-05	6.41323e-05	F6YTL9	Uncharacterized protein	PLXND1	PLXND1	plexin D1 [Source:VGNC Symbol;Acc:VGNC:21607]
ENSECAG00000020740	2.12873	5.47383	72.7418	7.08086e-06	3.99378e-05	F6UEV1	Uncharacterized protein
ENSECAG00000014181	2.12845	6.13129	105.876	1.31082e-06	1.16093e-05	F7DJN1	Uncharacterized protein	RBL2	RBL2	RB transcriptional corepressor like 2 [Source:VGNC Symbol;Acc:VGNC:22230]
ENSECAG00000011009	2.1263	2.06044	27.173	0.000405114	0.00105313	F7BI50	Uncharacterized protein	STARD13	STARD13	StAR related lipid transfer domain containing 13 [Source:VGNC Symbol;Acc:VGNC:23656]
ENSECAG00000006204	2.12571	3.07554	16.2498	0.00243719	0.00492018	F6ZEA1	Uncharacterized protein		CCDC73	coiled-coil domain containing 73 [Source:NCBI gene;Acc:100072723]
ENSECAG00000017857	2.12564	5.64116	57.6606	1.94656e-05	8.60999e-05	F6RZ63	Mothers against decapentaplegic homolog (MAD homolog) (Mothers against DPP homolog) (SMAD family member)	SMAD4	SMAD4	SMAD family member 4 [Source:VGNC Symbol;Acc:VGNC:23313]
ENSECAG00000015463	2.12525	5.48125	56.1058	2.18826e-05	9.48007e-05	F6VRQ1;F6VXJ8	Chloride channel protein;Chloride channel protein	CLCN6;CLCN6	CLCN6	chloride voltage-gated channel 6 [Source:VGNC Symbol;Acc:VGNC:16580]
ENSECAG00000021751	2.12292	4.93373	54.7281	2.43315e-05	0.000103102	F6YZD9	Uncharacterized protein	ZFP14	ZFP14	zinc finger protein 14 homolog [Source:NCBI gene;Acc:100629880]
ENSECAG00000016081	2.12258	4.06288	44.1767	5.97256e-05	0.000211584	F6TA64	Uncharacterized protein
ENSECAG00000026975	2.12242	4.74823	91.1173	2.59146e-06	1.87444e-05	F6SFM7	Uncharacterized protein	ABHD1	ABHD1	abhydrolase domain containing 1 [Source:VGNC Symbol;Acc:VGNC:14933]
ENSECAG00000012328	2.1218	4.48873	76.5777	5.64094e-06	3.37004e-05	F6ZP14	Signal transducer and activator of transcription	STAT5A	STAT5A	signal transducer and activator of transcription 5A [Source:VGNC Symbol;Acc:VGNC:23667]
ENSECAG00000022361	2.11887	6.59962	85.658	3.42176e-06	2.31348e-05	F6ZDC4	Uncharacterized protein	TIA1	TIA1	TIA1 cytotoxic granule associated RNA binding protein [Source:VGNC Symbol;Acc:VGNC:55260]
ENSECAG00000010778	2.11712	3.77199	54.6161	2.45448e-05	0.000103854	F7BAT4	Uncharacterized protein	VWF	VWF	von Willebrand factor [Source:VGNC Symbol;Acc:VGNC:24961]
ENSECAG00000018722	2.11697	3.37069	31.0209	0.000245024	0.000682464	F6Z8K8	Uncharacterized protein	AS3MT	AS3MT	arsenite methyltransferase [Source:VGNC Symbol;Acc:VGNC:15556]
ENSECAG00000005887	2.11611	1.45108	7.64488	0.0201108	0.0316244	F7AMQ5	Uncharacterized protein	LRRN2	LRRN2	leucine rich repeat neuronal 2 [Source:VGNC Symbol;Acc:VGNC:19803]
ENSECAG00000021005	2.11601	5.26781	59.4464	1.70738e-05	7.75305e-05	F6TY19	Uncharacterized protein		AKAP11	A-kinase anchoring protein 11 [Source:NCBI gene;Acc:100060352]
ENSECAG00000019837	2.11532	4.99913	90.2063	2.71158e-06	1.94076e-05	F7CEQ6	Uncharacterized protein	PIK3R1	PIK3R1	phosphoinositide-3-kinase regulatory subunit 1 [Source:VGNC Symbol;Acc:VGNC:21451]
ENSECAG00000003837	2.11228	3.52179	28.4193	0.000342279	0.000911643	F6Y9M7	Uncharacterized protein	CXCR4	CXCR4	C-X-C motif chemokine receptor 4 [Source:VGNC Symbol;Acc:VGNC:16987]
ENSECAG00000019341	2.1106	3.70252	52.1401	2.98865e-05	0.000121027	F7DEA6	Uncharacterized protein	SYTL4	SYTL4	synaptotagmin like 4 [Source:VGNC Symbol;Acc:VGNC:23829]
ENSECAG00000014998	2.11056	3.49525	45.9188	5.08965e-05	0.000185706	F7CXB5	Uncharacterized protein	GLCE	GLCE	glucuronic acid epimerase [Source:VGNC Symbol;Acc:VGNC:18369]
ENSECAG00000017667	2.10941	4.53693	24.4265	0.000600247	0.00147325	F6RVV9	Uncharacterized protein	ENDOD1	ENDOD1	endonuclease domain containing 1 [Source:VGNC Symbol;Acc:VGNC:17576]
ENSECAG00000016890	2.10883	4.32606	42.5059	6.99793e-05	0.00024092	F6XHN8	Uncharacterized protein	FGFR1OP2	FGFR1OP2	FGFR1 oncogene partner 2 [Source:VGNC Symbol;Acc:VGNC:18024]
ENSECAG00000017120	2.10843	5.73437	69.0409	8.90932e-06	4.7634e-05	F6WXB3	Uncharacterized protein	GINM1	GINM1	glycoprotein integral membrane 1 [Source:VGNC Symbol;Acc:VGNC:18341]
ENSECAG00000022822	2.10765	2.48043	24.6921	0.000577045	0.00142384	F6T5I6	Uncharacterized protein	PDK2	PDK2	pyruvate dehydrogenase kinase 2 [Source:VGNC Symbol;Acc:VGNC:21269]
ENSECAG00000024467	2.10515	6.98749	109.201	1.13795e-06	1.04203e-05	F6YV64	Uncharacterized protein	SH3RF2	SH3RF2	SH3 domain containing ring finger 2 [Source:VGNC Symbol;Acc:VGNC:22948]
ENSECAG00000007614	2.10408	5.30588	63.3395	1.29777e-05	6.30254e-05				CLDN3	claudin 3 [Source:NCBI gene;Acc:100059922]
ENSECAG00000019574	2.10317	5.41746	82.3835	4.07416e-06	2.64489e-05	F7CMA9	Uncharacterized protein	TMEM184C	TMEM184C	transmembrane protein 184C [Source:VGNC Symbol;Acc:VGNC:24234]
ENSECAG00000008215	2.10158	7.52384	51.8811	3.05223e-05	0.000123129	F6UCT0	Uncharacterized protein	TSC22D3
ENSECAG00000009060	2.10153	4.31521	42.1244	7.26104e-05	0.00024865	F6Q8R8	Uncharacterized protein	C16H3orf58	DIPK2A	divergent protein kinase domain 2A [Source:VGNC Symbol;Acc:VGNC:56717]
ENSECAG00000019099	2.10031	1.44598	8.65386	0.0148706	0.0241806	F7CES3;F7CJC6	Uncharacterized protein;Uncharacterized protein	TENM1;TENM1	TENM1	teneurin transmembrane protein 1 [Source:VGNC Symbol;Acc:VGNC:23998]
ENSECAG00000019449	2.09746	5.35157	131.249	4.87507e-07	5.75311e-06	F7DF20	Uncharacterized protein	OTUD7B	OTUD7B	OTU deubiquitinase 7B [Source:VGNC Symbol;Acc:VGNC:50857]
ENSECAG00000019043	2.09543	1.34812	15.2722	0.00297092	0.00585207	F6ZEE0	Uncharacterized protein		SSC5D	scavenger receptor cysteine rich family member with 5 domains [Source:NCBI gene;Acc:100072730]
ENSECAG00000019326	2.09543	2.32369	19.5281	0.00132317	0.00291742	F7BV97	Protein-serine/threonine kinase (EC 2.7.11.-)	GRK3	GRK3	G protein-coupled receptor kinase 3 [Source:VGNC Symbol;Acc:VGNC:18595]
ENSECAG00000016637	2.09265	7.76558	99.0906	1.77254e-06	1.42506e-05	F6WWT7;F6WXC9	Uncharacterized protein;Uncharacterized protein	EPB41L5;EPB41L5	EPB41L5	erythrocyte membrane protein band 4.1 like 5 [Source:VGNC Symbol;Acc:VGNC:51453]
ENSECAG00000015742	2.0885	5.27894	63.2376	1.30688e-05	6.33332e-05	F6T2J1;F6V0L6;F6V8R8	Uncharacterized protein;Uncharacterized protein;Uncharacterized protein	FGD3;FGD3;FGD3	FGD3	FYVE, RhoGEF and PH domain containing 3 [Source:VGNC Symbol;Acc:VGNC:18004]
ENSECAG00000019439	2.08724	6.15438	132.361	4.68798e-07	5.60144e-06	F7DXH4	Uncharacterized protein	VIPAS39	VIPAS39	VPS33B interacting protein, apical-basolateral polarity regulator, spe-39 homolog [Source:VGNC Symbol;Acc:VGNC:24907]
ENSECAG00000024306	2.08526	5.19585	22.8471	0.000763998	0.00182048	F6XFA9	Uncharacterized protein	DENND4A	DENND4A	DENN domain containing 4A [Source:VGNC Symbol;Acc:VGNC:17124]
ENSECAG00000016193	2.08412	7.01659	34.3065	0.000165542	0.0004931	F6W2L2	Uncharacterized protein	FBXO38	FBXO38	F-box protein 38 [Source:VGNC Symbol;Acc:VGNC:17952]
ENSECAG00000000493	2.0841	1.27527	6.42414	0.0298179	0.0448889	F7C478;F7CWT6	Testis anion transporter 1 (Solute carrier family 26 member 8);Testis anion transporter 1 (Solute carrier family 26 member 8)	SLC26A8;SLC26A8	SLC26A8	solute carrier family 26 member 8 [Source:VGNC Symbol;Acc:VGNC:23128]
ENSECAG00000018341	2.08245	2.16057	23.9002	0.000649633	0.00157448	F7CI43	Uncharacterized protein	CA11	CA11	carbonic anhydrase 11 [Source:VGNC Symbol;Acc:VGNC:15960]
ENSECAG00000020326	2.08147	3.92547	54.0541	2.56491e-05	0.00010743	F6VJD0	Uncharacterized protein	CLSTN3	CLSTN3	calsyntenin 3 [Source:VGNC Symbol;Acc:VGNC:16639]
ENSECAG00000012031	2.08072	4.43905	56.1012	2.18903e-05	9.48007e-05	F6VFJ7	Uncharacterized protein		DNAAF2	dynein axonemal assembly factor 2 [Source:NCBI gene;Acc:100065764]
ENSECAG00000014572	2.08003	5.47699	44.4088	5.84487e-05	0.000207885	F7DNQ4	Uncharacterized protein
ENSECAG00000013108	2.08002	2.43225	16.6449	0.00225472	0.00460146	F6RHX5	Uncharacterized protein	C1orf198	C1H1orf198	chromosome 1 C1orf198 homolog [Source:VGNC Symbol;Acc:VGNC:50582]
ENSECAG00000020713	2.0794	9.34475	61.9823	1.42556e-05	6.75902e-05	F6UMN1	Claudin	CLDN8	CLDN8	claudin 8 [Source:VGNC Symbol;Acc:VGNC:16597]
ENSECAG00000022506	2.07912	5.7513	97.6072	1.89819e-06	1.50327e-05	F6VUC3	Uncharacterized protein		TEX2	testis expressed 2 [Source:NCBI gene;Acc:100053831]
ENSECAG00000024614	2.07877	3.88162	31.3785	0.000234424	0.000658066	F6QRD3	Uncharacterized protein	FAM161A	FAM161A	FAM161A, centrosomal protein [Source:VGNC Symbol;Acc:VGNC:51300]
ENSECAG00000011712	2.07813	5.06251	69.4411	8.6862e-06	4.67641e-05	F6ZX30	Uncharacterized protein	C5orf22	C21H5orf22	chromosome 21 C5orf22 homolog [Source:VGNC Symbol;Acc:VGNC:52320]
ENSECAG00000016556	2.07713	3.63251	66.4805	1.05117e-05	5.38355e-05	F6YIW6	Uncharacterized protein	LRP12	LRP12	LDL receptor related protein 12 [Source:VGNC Symbol;Acc:VGNC:19760]
ENSECAG00000003072	2.07663	4.78415	34.5418	0.000161145	0.000481982	F6XDH3	Uncharacterized protein	C8orf4	TCIM	transcriptional and immune response regulator [Source:VGNC Symbol;Acc:VGNC:50450]
ENSECAG00000014244	2.07637	1.82714	12.7941	0.00510643	0.00943538	F7C2N8;F7DPK8	alpha-1,2-Mannosidase (EC 3.2.1.-);alpha-1,2-Mannosidase (EC 3.2.1.-)	nan;nan	MAN1C1	mannosidase alpha class 1C member 1 [Source:VGNC Symbol;Acc:VGNC:50715]
ENSECAG00000004437	2.07519	6.88442	55.7269	2.25253e-05	9.68998e-05	F7AN81;F7ARV4;F7AS94	Uncharacterized protein;Uncharacterized protein;Uncharacterized protein	SH3GLB2;SH3GLB2;SH3GLB2	SH3GLB2	SH3 domain containing GRB2 like, endophilin B2 [Source:VGNC Symbol;Acc:VGNC:22943]
ENSECAG00000020630	2.07418	4.16976	66.9149	1.02168e-05	5.26356e-05	F6WCS8	Uncharacterized protein	YTHDC2	YTHDC2	YTH domain containing 2 [Source:VGNC Symbol;Acc:VGNC:25114]
ENSECAG00000013629	2.07413	6.06002	53.6885	2.63997e-05	0.000109585	F7CCE0	Uncharacterized protein	ADD3	ADD3	adducin 3 [Source:VGNC Symbol;Acc:VGNC:15098]
ENSECAG00000000141	2.07285	5.01175	32.6677	0.000200521	0.000578142	F7CXS3	Uncharacterized protein	PTCH1	PTCH1	patched 1 [Source:VGNC Symbol;Acc:VGNC:21979]
ENSECAG00000016906	2.07216	2.8637	33.5175	0.000181378	0.000531268	F6XBD9;F6Z3X9	Uncharacterized protein;Uncharacterized protein	nan;nan	ZNF184	zinc finger protein 184 [Source:HGNC Symbol;Acc:HGNC:12975]
ENSECAG00000017083	2.06975	5.44395	20.6794	0.00108597	0.00246328	F6X2T0	Uncharacterized protein	GPRC5C	GPRC5C	G protein-coupled receptor class C group 5 member C [Source:VGNC Symbol;Acc:VGNC:56431]
ENSECAG00000017806	2.06871	4.57719	72.7033	7.0974e-06	4.00117e-05	F6SQ75	Uncharacterized protein	GGPS1	GGPS1	geranylgeranyl diphosphate synthase 1 [Source:VGNC Symbol;Acc:VGNC:18327]
ENSECAG00000008617	2.06782	2.45123	15.7658	0.00268554	0.00535078	F6UJK2;F6UZE0	Uncharacterized protein;Uncharacterized protein	FN3K;FN3K	FN3K	fructosamine 3 kinase [Source:VGNC Symbol;Acc:VGNC:18081]
ENSECAG00000020500	2.06572	4.63964	20.0791	0.0012026	0.00268526	F6W056	Uncharacterized protein	GLTSCR1L	BICRAL	BRD4 interacting chromatin remodeling complex associated protein like [Source:VGNC Symbol;Acc:VGNC:15828]
ENSECAG00000007295	2.06517	2.26955	23.4	0.000701174	0.00168776	F7CRW6	Anoctamin	ANO7	ANO7	anoctamin 7 [Source:VGNC Symbol;Acc:VGNC:56532]
ENSECAG00000024058	2.06442	4.40251	73.5713	6.73516e-06	3.84175e-05	F6YBE0;F6YCG9	Uncharacterized protein;Uncharacterized protein	LZTS3;LZTS3	LZTS3	leucine zipper tumor suppressor family member 3 [Source:VGNC Symbol;Acc:VGNC:19875]
ENSECAG00000006899	2.06407	3.65046	56.8396	2.06995e-05	9.04268e-05	F6UM55;F6V4D9	Uncharacterized protein;Uncharacterized protein	PKD1;PKD1	PKD1	polycystin 1, transient receptor potential channel interacting [Source:VGNC Symbol;Acc:VGNC:21487]
ENSECAG00000007520	2.06393	3.74446	65.7975	1.09963e-05	5.56386e-05	F7CJR6	Uncharacterized protein	BBS5	BBS5	Bardet-Biedl syndrome 5 [Source:NCBI gene;Acc:100052477]
ENSECAG00000015884	2.06289	4.35801	74.7758	6.26855e-06	3.63639e-05	F6UK75	Uncharacterized protein	ZNF395	ZNF395	zinc finger protein 395 [Source:VGNC Symbol;Acc:VGNC:25316]
ENSECAG00000019248	2.06239	4.584	41.9851	7.36002e-05	0.000251002	F7A2K4	Uncharacterized protein	GTF3C4	GTF3C4	general transcription factor IIIC subunit 4 [Source:VGNC Symbol;Acc:VGNC:18647]
ENSECAG00000000791	2.06155	1.68275	20.1915	0.00117966	0.0026437	F6VYE1	Uncharacterized protein	DMTN	DMTN	dematin actin binding protein [Source:VGNC Symbol;Acc:VGNC:17230]
ENSECAG00000016566	2.059	1.48093	18.2083	0.00167667	0.00356604	F6WQ81	Uncharacterized protein	TEK	TEK	TEK receptor tyrosine kinase [Source:VGNC Symbol;Acc:VGNC:23992]
ENSECAG00000013905	2.05758	4.06633	83.3518	3.86676e-06	2.54899e-05	F6ZY77	Uncharacterized protein	HHAT	HHAT	hedgehog acyltransferase [Source:VGNC Symbol;Acc:VGNC:18772]
ENSECAG00000019084	2.05654	4.37047	84.2748	3.68077e-06	2.44724e-05	F6Z856	Uncharacterized protein		DLX6	distal-less homeobox 6 [Source:NCBI gene;Acc:100063298]
ENSECAG00000016520	2.05612	2.30656	13.9598	0.00392804	0.00749312	F6XDA6	Uncharacterized protein		ZHX3	zinc fingers and homeoboxes 3 [Source:NCBI gene;Acc:100070563]
ENSECAG00000019350	2.05535	4.67744	85.9956	3.36191e-06	2.28365e-05	F6VMT4	Uncharacterized protein	FAM76A	FAM76A	family with sequence similarity 76 member A [Source:VGNC Symbol;Acc:VGNC:50796]
ENSECAG00000012963	2.05439	3.58275	49.5091	3.71736e-05	0.000143667	F6RJ03	Uncharacterized protein	TBCEL	TBCEL	tubulin folding cofactor E like [Source:VGNC Symbol;Acc:VGNC:23921]
ENSECAG00000007296	2.05349	2.199	30.9729	0.000246491	0.0006858	F7E269	Uncharacterized protein	PPP1R3F	PPP1R3F	protein phosphatase 1 regulatory subunit 3F [Source:NCBI gene;Acc:100062942]
ENSECAG00000015569	2.05224	2.18238	18.8072	0.00150374	0.00325007	F6VKG4	Uncharacterized protein	KIAA0895	KIAA0895	KIAA0895 [Source:VGNC Symbol;Acc:VGNC:19366]
ENSECAG00000009519	2.05184	5.49997	17.6162	0.00187179	0.00392918	F7BQD6	Uncharacterized protein	C1S	C1S	complement C1s [Source:VGNC Symbol;Acc:VGNC:15946]
ENSECAG00000022748	2.05082	1.92181	9.21108	0.0126884	0.0210121	F6V5T3	Uncharacterized protein	ZNF546	ZNF546	zinc finger protein 546 [Source:VGNC Symbol;Acc:VGNC:52110]
ENSECAG00000016770	2.05027	4.01219	46.2809	4.92637e-05	0.00018053	F6XHZ8	Uncharacterized protein	TRIM8	TRIM8	tripartite motif containing 8 [Source:VGNC Symbol;Acc:VGNC:24525]
ENSECAG00000012932	2.04888	7.28678	163.922	1.72674e-07	2.89085e-06	F7BCI6	Uncharacterized protein	USP24	USP24	ubiquitin specific peptidase 24 [Source:VGNC Symbol;Acc:VGNC:24836]
ENSECAG00000022423	2.04818	4.61774	74.8994	6.22293e-06	3.62079e-05	F7B3Z1	Uncharacterized protein	PLPP3	PLPP3	phospholipid phosphatase 3 [Source:VGNC Symbol;Acc:VGNC:21591]
ENSECAG00000000591	2.04776	5.97952	49.0822	3.85491e-05	0.000147753	F7D7I8	Uncharacterized protein	TRAF3IP2	TRAF3IP2	TRAF3 interacting protein 2 [Source:VGNC Symbol;Acc:VGNC:24458]
ENSECAG00000008142	2.04765	3.94447	26.7803	0.000427731	0.0011023	F6V470	Uncharacterized protein	DESI2		desumoylating isopeptidase 2 [Source:NCBI gene;Acc:100062283]
ENSECAG00000019261	2.04726	3.17014	10.4901	0.0089841	0.0155063	F6ZCU1;F7BS88	Uncharacterized protein;Uncharacterized protein	STYXL1;STYXL1	STYXL1	serine/threonine/tyrosine interacting like 1 [Source:VGNC Symbol;Acc:VGNC:23740]
ENSECAG00000019032	2.04702	5.29732	50.2152	3.50259e-05	0.000137287	F7BSA0	Uncharacterized protein	ARID2	ARID2	AT-rich interaction domain 2 [Source:VGNC Symbol;Acc:VGNC:15500]
ENSECAG00000017105	2.04681	7.71691	135.031	4.27277e-07	5.22367e-06	F6WQ69	Uncharacterized protein	SEC62	SEC62	SEC62 homolog, preprotein translocation factor [Source:VGNC Symbol;Acc:VGNC:57105]
ENSECAG00000024489	2.04675	5.03411	85.5855	3.43477e-06	2.31957e-05	F6YPX9	Uncharacterized protein	TCTN2	TCTN2	tectonic family member 2 [Source:VGNC Symbol;Acc:VGNC:23968]
ENSECAG00000020583	2.0465	2.60114	7.42556	0.0215324	0.0336276	F6VSL6	Mothers against decapentaplegic homolog (MAD homolog) (Mothers against DPP homolog) (SMAD family member)	SMAD7	SMAD7	SMAD family member 7 [Source:VGNC Symbol;Acc:VGNC:50974]
ENSECAG00000010229	2.04452	3.64754	17.0747	0.00207466	0.004286	F7AKF2	Uncharacterized protein	CRMP1	CRMP1	collapsin response mediator protein 1 [Source:VGNC Symbol;Acc:VGNC:16872]
ENSECAG00000020181	2.04301	7.76092	121.205	7.04575e-07	7.41113e-06	F6V2R6	Uncharacterized protein	AKAP9	AKAP9	A-kinase anchoring protein 9 [Source:VGNC Symbol;Acc:VGNC:15209]
ENSECAG00000023324	2.04198	3.64868	19.1847	0.00140572	0.0030714	F6TIJ4	Uncharacterized protein	SP4	SP4	Sp4 transcription factor [Source:VGNC Symbol;Acc:VGNC:23466]
ENSECAG00000004446	2.04055	4.49435	86.5548	3.26551e-06	2.23915e-05	F6PPP5;F6PXH8	Uncharacterized protein;Uncharacterized protein	WDR93;WDR93	WDR93	WD repeat domain 93 [Source:VGNC Symbol;Acc:VGNC:49404]
ENSECAG00000026810	2.03878	5.6526	82.2468	4.1045e-06	2.65887e-05	F6ZQ17	Uncharacterized protein	FAM133B	FAM133B	family with sequence similarity 133 member B [Source:VGNC Symbol;Acc:VGNC:17802]
ENSECAG00000016930	2.0383	2.95311	45.9657	5.06816e-05	0.000185141	F6XBY9	Uncharacterized protein	ZNF713	ZNF713	zinc finger protein 713 [Source:VGNC Symbol;Acc:VGNC:25380]
ENSECAG00000013644	2.03579	4.48874	81.0232	4.3886e-06	2.77928e-05	F7AKZ2	Uncharacterized protein	TRDMT1	TRDMT1	tRNA aspartic acid methyltransferase 1 [Source:VGNC Symbol;Acc:VGNC:55387]
ENSECAG00000022304	2.03533	5.26091	114.563	9.13329e-07	8.86174e-06	F6ZCF1	Uncharacterized protein	RNF103	RNF103	ring finger protein 103 [Source:VGNC Symbol;Acc:VGNC:22424]
ENSECAG00000008472	2.03421	4.83514	16.8735	0.00215669	0.00442474	F6TXR0	Uncharacterized protein	ZNF821	ZNF821	zinc finger protein 821 [Source:VGNC Symbol;Acc:VGNC:25395]
ENSECAG00000009039	2.0327	6.85656	51.5601	3.13334e-05	0.000125615	F6ZBH0	Signal transducer and activator of transcription	STAT1	STAT1	signal transducer and activator of transcription 1 [Source:VGNC Symbol;Acc:VGNC:23663]
ENSECAG00000015566	2.03153	3.23225	33.9102	0.00017328	0.000511893	F6TMC5	Uncharacterized protein		NSG1	neuronal vesicle trafficking associated 1 [Source:VGNC Symbol;Acc:VGNC:20902]
ENSECAG00000013330	2.03133	1.175	8.56149	0.0152751	0.0247793	F6ZVY9	Uncharacterized protein
ENSECAG00000016003	2.03077	3.51762	20.8484	0.00105562	0.00240851	F6UKM2	Uncharacterized protein		ZNF518A	zinc finger protein 518A [Source:NCBI gene;Acc:100061148]
ENSECAG00000002156	2.02965	5.73454	64.8961	1.16776e-05	5.81724e-05	F6T9W2	Uncharacterized protein	CFAP157	CFAP157	cilia and flagella associated protein 157 [Source:VGNC Symbol;Acc:VGNC:56730]
ENSECAG00000018284	2.02898	5.29673	68.7144	9.09644e-06	4.82785e-05	F6SSW7	Gluconokinase (EC 2.7.1.12)	IDNK	IDNK	IDNK, gluconokinase [Source:VGNC Symbol;Acc:VGNC:18937]
ENSECAG00000014497	2.02789	4.99484	122.949	6.59619e-07	7.07292e-06	F7C0Z7;F7CWK8;F7DML6	Uncharacterized protein;Uncharacterized protein;Uncharacterized protein	GABPB2;GABPB2;GABPB2	GABPB2	GA binding protein transcription factor subunit beta 2 [Source:VGNC Symbol;Acc:VGNC:18190]
ENSECAG00000010242	2.02723	2.9131	34.3001	0.000165664	0.000493209	F6QUG5	Uncharacterized protein	MCTP1	MCTP1	multiple C2 and transmembrane domain containing 1 [Source:VGNC Symbol;Acc:VGNC:20047]
ENSECAG00000006419	2.02567	5.64608	75.5086	6.00368e-06	3.52325e-05	F6VVC6	Uncharacterized protein	C2CD2	C2CD2	C2 calcium dependent domain containing 2 [Source:VGNC Symbol;Acc:VGNC:15948]
ENSECAG00000015188	2.02477	3.68769	56.7998	2.07616e-05	9.06231e-05	F7CVJ0	Uncharacterized protein	RNASEL	RNASEL	ribonuclease L [Source:VGNC Symbol;Acc:VGNC:22420]
ENSECAG00000015946	2.02464	5.68958	143.031	3.26863e-07	4.41724e-06	F6UTV6	Uncharacterized protein	KLHL15	KLHL15	kelch like family member 15 [Source:VGNC Symbol;Acc:VGNC:19463]
ENSECAG00000009031	2.02338	5.34256	103.036	1.48396e-06	1.25123e-05	F6YAX1	Uncharacterized protein	IFT140	IFT140	intraflagellar transport 140 [Source:VGNC Symbol;Acc:VGNC:18959]
ENSECAG00000017324	2.02305	3.9966	8.68301	0.0147457	0.024001	F7AH72	Uncharacterized protein	LOC100050473		class I histocompatibility antigen, Gogo-B*0103 alpha chain [Source:NCBI gene;Acc:100050473]
ENSECAG00000008759	2.02186	2.48203	14.9114	0.0032029	0.0062559	F6RQ83;F6T7V5	Uncharacterized protein;Uncharacterized protein	DRAM1;DRAM1	DRAM1	DNA damage regulated autophagy modulator 1 [Source:VGNC Symbol;Acc:VGNC:17309]
ENSECAG00000022544	2.02094	6.01991	83.6958	3.79614e-06	2.51099e-05	F6UQK0;F6VDV1	Uncharacterized protein;Uncharacterized protein	nan;nan	KMT2C	lysine methyltransferase 2C [Source:NCBI gene;Acc:100064812]
ENSECAG00000014705	2.02086	7.71556	98.6568	1.80822e-06	1.44683e-05	F7CSP9	Uncharacterized protein
ENSECAG00000021233	2.01871	2.46438	21.7468	0.00091042	0.00211974	F6UBS3	Uncharacterized protein	MSANTD3	MSANTD3	Myb/SANT DNA binding domain containing 3 [Source:VGNC Symbol;Acc:VGNC:56738]
ENSECAG00000008191	2.01816	4.58895	39.4583	9.4725e-05	0.000309229	F6TCY7	Uncharacterized protein	PPM1E	PPM1E	protein phosphatase, Mg2+/Mn2+ dependent 1E [Source:VGNC Symbol;Acc:VGNC:56470]
ENSECAG00000022594	2.01763	3.41114	23.2143	0.000721555	0.00173179	F6U8R0;F6UES9	Uncharacterized protein;Uncharacterized protein	SCEL;SCEL	SCEL	sciellin [Source:VGNC Symbol;Acc:VGNC:22718]
ENSECAG00000002911	2.01746	2.33883	13.2399	0.00461109	0.00862173	F6W102	Uncharacterized protein	KCTD11	KCTD11	potassium channel tetramerization domain containing 11 [Source:VGNC Symbol;Acc:VGNC:19317]
ENSECAG00000016266	2.0165	1.71251	7.62486	0.0202357	0.0318122	F6YGC0;F6YGK2	Uncharacterized protein;Uncharacterized protein	ADCY2;ADCY2	ADCY2	adenylate cyclase 2 [Source:VGNC Symbol;Acc:VGNC:15087]
ENSECAG00000015578	2.01566	5.69639	101.646	1.57869e-06	1.31801e-05	F6TB03	Uncharacterized protein	WASL	WASL	Wiskott-Aldrich syndrome like [Source:NCBI gene;Acc:100071546]
ENSECAG00000006416	2.01525	3.99611	57.6123	1.95357e-05	8.63442e-05	F7BW47	Uncharacterized protein	EVC	EVC	EvC ciliary complex subunit 1 [Source:VGNC Symbol;Acc:VGNC:17709]
ENSECAG00000009120	2.01509	2.92312	32.7283	0.000199077	0.000574837	F6Y035	Uncharacterized protein	AP3M2	AP3M2	adaptor related protein complex 3 subunit mu 2 [Source:VGNC Symbol;Acc:VGNC:15386]
ENSECAG00000006365	2.01461	6.35288	63.5	1.28359e-05	6.24412e-05	F7DCA8;F7DCN3	Transcription initiation factor TFIID subunit;Transcription initiation factor TFIID subunit	TAF1;TAF1		TATA-box binding protein associated factor 1 [Source:NCBI gene;Acc:100056106]
ENSECAG00000023809	2.01368	3.7521	16.341	0.00239354	0.00484745	F6YKM1	Uncharacterized protein	PHKA1	PHKA1	phosphorylase kinase regulatory subunit alpha 1 [Source:VGNC Symbol;Acc:VGNC:21390]
ENSECAG00000020753	2.01269	2.07059	18.0448	0.00172799	0.00365708	F6T858	Neuropilin	NRP1	NRP1	neuropilin 1 [Source:VGNC Symbol;Acc:VGNC:20891]
ENSECAG00000023620	2.01039	4.59884	57.8112	1.9249e-05	8.54025e-05	F7CPY0	Uncharacterized protein		ZC3H6	zinc finger CCCH-type containing 6 [Source:NCBI gene;Acc:100064805]
ENSECAG00000014648	2.00998	2.17922	22.1113	0.000858443	0.00201612	F7DK01	Uncharacterized protein
ENSECAG00000021154	2.00897	2.4429	34.2849	0.000165953	0.000493688	F6VNQ6	Uncharacterized protein	ZNF699	ZNF699	zinc finger protein 699 [Source:HGNC Symbol;Acc:HGNC:24750]
ENSECAG00000018606	2.00798	5.20793	117.112	8.2543e-07	8.2062e-06	F7A1D0	Uncharacterized protein		DHX40	DEAH-box helicase 40 [Source:NCBI gene;Acc:100071065]
ENSECAG00000023498	2.00756	2.27913	33.2749	0.000186609	0.000544389	F6UJA6	Uncharacterized protein	ZNF585B	ZNF41	zinc finger protein 41 [Source:HGNC Symbol;Acc:HGNC:13107]
ENSECAG00000015187	2.00665	4.33712	61.2226	1.50369e-05	7.06307e-05	F7D1H6;F7DM47	Uncharacterized protein;Uncharacterized protein	CCDC57;CCDC57	CCDC57	coiled-coil domain containing 57 [Source:VGNC Symbol;Acc:VGNC:51396]
ENSECAG00000022702	2.00502	6.56846	74.7767	6.26824e-06	3.63639e-05	F6VSJ2;F6W7T9;F6WE69	Uncharacterized protein;Uncharacterized protein;Uncharacterized protein	ARHGEF12;ARHGEF12;ARHGEF12	ARHGEF12	Rho guanine nucleotide exchange factor 12 [Source:VGNC Symbol;Acc:VGNC:15484]
ENSECAG00000019791	2.00486	4.06411	19.8287	0.00125568	0.00278608	F7CGC8	Uncharacterized protein	RAB11FIP2	RAB11FIP2	RAB11 family interacting protein 2 [Source:VGNC Symbol;Acc:VGNC:22085]
ENSECAG00000010845	2.00483	4.14563	36.0185	0.000136541	0.000420198	F7BEN0	Uncharacterized protein	RASA2	RASA2	RAS p21 protein activator 2 [Source:VGNC Symbol;Acc:VGNC:22191]
ENSECAG00000001415	2.00457	4.88535	23.8338	0.00065621	0.00158909	F7A3Y3	Phospholipid-transporting ATPase (EC 3.6.3.1)	ATP8B2	ATP8B2	ATPase phospholipid transporting 8B2 [Source:VGNC Symbol;Acc:VGNC:15688]
ENSECAG00000012011	2.00365	1.35234	7.38372	0.0218174	0.0340131	F6ZXJ2;F7A1Z7;F7AIY4;F7ATJ6;F7BMQ7	Uncharacterized protein;Uncharacterized protein;Uncharacterized protein;Uncharacterized protein;Uncharacterized protein	FBN2;FBN2;FBN2;FBN2;FBN2	FBN2	fibrillin 2 [Source:VGNC Symbol;Acc:VGNC:17934]
ENSECAG00000004436	2.00223	5.22775	65.887	1.09313e-05	5.5358e-05	F6QIP5	Uncharacterized protein	POLI	POLI	DNA polymerase iota [Source:VGNC Symbol;Acc:VGNC:21662]
ENSECAG00000011355	2.00106	3.97282	17.3866	0.00195473	0.00407817	F7BH21	Uncharacterized protein	TRAF3IP3	TRAF3IP3	TRAF3 interacting protein 3 [Source:VGNC Symbol;Acc:VGNC:24459]
ENSECAG00000009754	2.00083	6.92297	147.233	2.85553e-07	4.0353e-06	F7BD49	Uncharacterized protein	NETO2	NETO2	neuropilin and tolloid like 2 [Source:VGNC Symbol;Acc:VGNC:20690]
ENSECAG00000007003	1.99891	5.16697	73.145	6.91022e-06	3.9175e-05	F7DJH7	E3 ubiquitin-protein ligase RNF168 (EC 2.3.2.27) (RING finger protein 168) (RING-type E3 ubiquitin transferase RNF168)	RNF168	RNF168	ring finger protein 168 [Source:VGNC Symbol;Acc:VGNC:22451]
ENSECAG00000024026	1.99874	4.0468	34.5816	0.000160414	0.000480044	F6YCD0	Uncharacterized protein
ENSECAG00000022152	1.99759	5.69118	44.7993	5.63736e-05	0.000201617	F6YTS1	Uncharacterized protein	CACHD1	CACHD1	cache domain containing 1 [Source:VGNC Symbol;Acc:VGNC:15980]
ENSECAG00000022109	1.99686	5.69204	78.1656	5.14957e-06	3.13131e-05	F6YU64	Uncharacterized protein	NUB1	NUB1	negative regulator of ubiquitin like proteins 1 [Source:VGNC Symbol;Acc:VGNC:20931]
ENSECAG00000019351	1.99637	6.91522	111.632	1.02875e-06	9.68795e-06	F6ZDH0	Uncharacterized protein	CENPP	CENPP	centromere protein P [Source:VGNC Symbol;Acc:VGNC:16401]
ENSECAG00000012316	1.99417	5.19797	62.4362	1.38121e-05	6.60065e-05	F6RNU1	Uncharacterized protein	DTWD1	DTWD1	DTW domain containing 1 [Source:VGNC Symbol;Acc:VGNC:17335]
ENSECAG00000022236	1.99394	7.67683	88.6819	2.9279e-06	2.06501e-05	F7B8T8	Uncharacterized protein	PLEKHA5	PLEKHA5	pleckstrin homology domain containing A5 [Source:VGNC Symbol;Acc:VGNC:21560]
ENSECAG00000010109	1.99391	2.50049	7.07852	0.0240411	0.0371476	F6PR57	Insulin-like growth factor I	IGF1	IGF1	insulin like growth factor 1 [Source:VGNC Symbol;Acc:VGNC:18967]
ENSECAG00000006696	1.99276	6.35994	105.727	1.31926e-06	1.1642e-05	F7D9L4	Uncharacterized protein	TMTC4	TMTC4	transmembrane and tetratricopeptide repeat containing 4 [Source:VGNC Symbol;Acc:VGNC:24350]
ENSECAG00000018421	1.9923	4.35103	16.8911	0.00214939	0.00441367	F7ARM3	Uncharacterized protein	ANKRD42	ANKRD42	ankyrin repeat domain 42 [Source:VGNC Symbol;Acc:VGNC:55780]
ENSECAG00000008693	1.99226	6.34537	96.3278	2.01526e-06	1.55568e-05	F6QA73	Uncharacterized protein	PTPN12	PTPN12	protein tyrosine phosphatase, non-receptor type 12 [Source:VGNC Symbol;Acc:VGNC:22012]
ENSECAG00000002606	1.99161	3.37326	27.6273	0.00038072	0.00100161	F6VGR1	Uncharacterized protein
ENSECAG00000020581	1.99133	4.30157	47.1173	4.57265e-05	0.000169466	F7DZ91	Uncharacterized protein	LINC00935
ENSECAG00000007062	1.98914	4.2085	36.0623	0.000135883	0.000418397	F7BVI0	Uncharacterized protein	LOC100064629		arylsulfatase H [Source:NCBI gene;Acc:100064629]
ENSECAG00000009328	1.98657	7.27135	55.7372	2.25075e-05	9.68592e-05	F6YK54	Uncharacterized protein	LRIG1	LRIG1	leucine rich repeats and immunoglobulin like domains 1 [Source:VGNC Symbol;Acc:VGNC:19753]
ENSECAG00000021803	1.98639	2.68542	28.3758	0.000344266	0.000916095	F6Y603	Uncharacterized protein	MFSD4B	MFSD4B	major facilitator superfamily domain containing 4B [Source:VGNC Symbol;Acc:VGNC:51055]
ENSECAG00000008401	1.98631	8.74123	38.1029	0.000109053	0.000347749	O77691	Protein S100-A6 (Calcyclin) (S100 calcium-binding protein A6)	S100A6 CACY	S100A6	S100 calcium binding protein A6 [Source:VGNC Symbol;Acc:VGNC:22655]
ENSECAG00000008072	1.98364	5.00321	48.9368	3.90315e-05	0.000149207	F6VZX7	Uncharacterized protein		RSBN1	round spermatid basic protein 1 [Source:NCBI gene;Acc:100059207]
ENSECAG00000000149	1.98304	1.1163	9.72007	0.0110261	0.0185883	F7DU39	Uncharacterized protein	CNKSR2	CNKSR2	connector enhancer of kinase suppressor of Ras 2 [Source:VGNC Symbol;Acc:VGNC:16669]
ENSECAG00000000400	1.98186	4.78443	48.071	4.20586e-05	0.000158687	F7CYA4	Uncharacterized protein	JAML	JAML	junction adhesion molecule like [Source:VGNC Symbol;Acc:VGNC:19217]
ENSECAG00000020676	1.98169	5.4273	53.8245	2.61174e-05	0.000109018	F6UMD8	Uncharacterized protein	FAM134C	RETREG3	reticulophagy regulator family member 3 [Source:VGNC Symbol;Acc:VGNC:22311]
ENSECAG00000007467	1.9812	4.74126	51.3037	3.19999e-05	0.000127889	F6WDN9	Uncharacterized protein	NPHP3	NPHP3	nephrocystin 3 [Source:VGNC Symbol;Acc:VGNC:20837]
ENSECAG00000022821	1.97964	5.49182	103.078	1.48119e-06	1.25051e-05	F6UPT7	Uncharacterized protein	ZNF570	ZNF570	zinc finger protein 570 [Source:VGNC Symbol;Acc:VGNC:52466]
ENSECAG00000022502	1.9795	6.0053	83.4408	3.84834e-06	2.53973e-05	F6XD31;F6XR81;F6ZVH5;F7AXW6	Uncharacterized protein;Uncharacterized protein;Uncharacterized protein;Uncharacterized protein	REV3L;REV3L;REV3L;REV3L	REV3L	REV3 like, DNA directed polymerase zeta catalytic subunit [Source:VGNC Symbol;Acc:VGNC:22314]
ENSECAG00000026869	1.97864	1.72625	13.437	0.00441076	0.00830202	F6QS70	Uncharacterized protein			leucine rich repeat containing 69 [Source:NCBI gene;Acc:100629241]
ENSECAG00000018326	1.97693	5.35379	56.0187	2.20284e-05	9.51858e-05	F6SKB1	Uncharacterized protein		METTL15	methyltransferase like 15 [Source:NCBI gene;Acc:100072431]
ENSECAG00000011281	1.97654	5.73959	41.0622	8.05857e-05	0.000270453	F6T668;F6T6G5;F6TE52	Guanylate cyclase (EC 4.6.1.2);Guanylate cyclase (EC 4.6.1.2);Guanylate cyclase (EC 4.6.1.2)	NPR2;NPR2;NPR2	NPR2	natriuretic peptide receptor 2 [Source:VGNC Symbol;Acc:VGNC:20846]
ENSECAG00000005817	1.97627	4.93324	37.1537	0.000120656	0.00037885				KLHL9	kelch like family member 9 [Source:HGNC Symbol;Acc:HGNC:18732]
ENSECAG00000010391	1.97452	5.24382	97.2224	1.93252e-06	1.51494e-05	F6SN18	Uncharacterized protein	STK36	STK36	serine/threonine kinase 36 [Source:VGNC Symbol;Acc:VGNC:23693]
ENSECAG00000017566	1.97446	3.83177	7.77391	0.0193277	0.0305462	F6SAX9	Uncharacterized protein	MVB12B	MVB12B	multivesicular body subunit 12B [Source:VGNC Symbol;Acc:VGNC:20450]
ENSECAG00000000864	1.97211	2.66036	27.4986	0.000387443	0.0010163	F7D342	Uncharacterized protein	C16orf71	C13H16orf71	chromosome 13 C16orf71 homolog [Source:VGNC Symbol;Acc:VGNC:51110]
ENSECAG00000009872	1.97163	5.271	43.0698	6.62983e-05	0.000230357	F6PML3;F6QSI7	Uncharacterized protein;Uncharacterized protein	ROCK2;ROCK2	ROCK2	Rho associated coiled-coil containing protein kinase 2 [Source:VGNC Symbol;Acc:VGNC:22497]
ENSECAG00000021895	1.97073	7.01818	24.3998	0.000602644	0.00147789	F6ZCC8;F7BQX4;F7BR00	Uncharacterized protein;Uncharacterized protein;Uncharacterized protein	PAM;PAM;PAM	PAM	peptidylglycine alpha-amidating monooxygenase [Source:VGNC Symbol;Acc:VGNC:21144]
ENSECAG00000003104	1.96951	3.13571	24.1135	0.000629051	0.00153196	F6RRY5	Uncharacterized protein	TECPR1	TECPR1	tectonin beta-propeller repeat containing 1 [Source:VGNC Symbol;Acc:VGNC:23983]
ENSECAG00000024218	1.96875	5.86693	83.5164	3.83277e-06	2.5309e-05	F6XLG7	Uncharacterized protein	PCBP4	PCBP4	poly(rC) binding protein 4 [Source:VGNC Symbol;Acc:VGNC:53562]
ENSECAG00000003237	1.96705	6.83357	49.7159	3.65286e-05	0.000141788	F6WJ57	Uncharacterized protein	GCC2	GCC2	GRIP and coiled-coil domain containing 2 [Source:VGNC Symbol;Acc:VGNC:18271]
ENSECAG00000007445	1.96569	4.8968	34.1115	0.000169295	0.000501829	F7DD02	Uncharacterized protein	ZNF331	ZNF331	zinc finger protein 331 [Source:HGNC Symbol;Acc:HGNC:15489]
ENSECAG00000001582	1.96535	4.10577	66.472	1.05176e-05	5.38355e-05	F6X6Z0	Uncharacterized protein	CNOT6L	CNOT6L	CCR4-NOT transcription complex subunit 6 like [Source:VGNC Symbol;Acc:VGNC:16679]
ENSECAG00000008927	1.96144	5.78124	113.762	9.43255e-07	9.10453e-06	F6XB80;F6XBB1	Uncharacterized protein;Uncharacterized protein	HIPK2;HIPK2	HIPK2	homeodomain interacting protein kinase 2 [Source:VGNC Symbol;Acc:VGNC:18792]
ENSECAG00000014883	1.9613	5.38721	66.6196	1.04162e-05	5.35203e-05	F6UA29	Uncharacterized protein	EFR3A	EFR3A	EFR3 homolog A [Source:VGNC Symbol;Acc:VGNC:17452]
ENSECAG00000008643	1.96087	5.18501	65.3078	1.13603e-05	5.69587e-05	F6UR91	Uncharacterized protein	EXPH5	EXPH5	exophilin 5 [Source:VGNC Symbol;Acc:VGNC:17739]
ENSECAG00000007150	1.96068	3.20335	18.5785	0.00156713	0.00337012	F7BUQ9	Uncharacterized protein	DIDO1	DIDO1	death inducer-obliterator 1 [Source:VGNC Symbol;Acc:VGNC:17187]
ENSECAG00000022434	1.95908	5.43286	48.3189	4.1164e-05	0.000155819	F6ZJL7	Uncharacterized protein	OXR1	OXR1	oxidation resistance 1 [Source:VGNC Symbol;Acc:VGNC:21102]
ENSECAG00000022197	1.95834	3.55699	36.1554	0.000134497	0.000414888	F7A730	Caspase-3-like protein	CASP3	CASP3	caspase 3 [Source:VGNC Symbol;Acc:VGNC:16068]
ENSECAG00000012217	1.95832	4.06104	19.4668	0.00133749	0.00294485	F7BJB5	Uncharacterized protein
ENSECAG00000018553	1.95729	5.98013	92.5452	2.41579e-06	1.78409e-05	F7AMJ7	Uncharacterized protein	STK38	STK38	serine/threonine kinase 38 [Source:VGNC Symbol;Acc:VGNC:49342]
ENSECAG00000013079	1.95645	5.89068	95.6831	2.07753e-06	1.59204e-05	F6ZVA6	Uncharacterized protein	USP54	USP54	ubiquitin specific peptidase 54 [Source:VGNC Symbol;Acc:VGNC:24853]
ENSECAG00000018193	1.9551	5.17271	88.0103	3.02975e-06	2.11118e-05	F7DKI3	Uncharacterized protein	RBCK1	RBCK1	RANBP2-type and C3HC4-type zinc finger containing 1 [Source:VGNC Symbol;Acc:VGNC:51596]
ENSECAG00000007621	1.95364	8.78573	65.4132	1.12808e-05	5.66089e-05	F7CDP4	Uncharacterized protein	TRIP11	TRIP11	thyroid hormone receptor interactor 11 [Source:NCBI gene;Acc:100063370]
ENSECAG00000008337	1.95326	2.62074	14.1182	0.00379454	0.00727313	F6VIB7	Uncharacterized protein	RAD9B	RAD9B	RAD9 checkpoint clamp component B [Source:VGNC Symbol;Acc:VGNC:22151]
ENSECAG00000007770	1.95234	5.67656	60.6495	1.56605e-05	7.29106e-05	F6VT75;F6W6L9	Uncharacterized protein;Uncharacterized protein	ERCC6L2;ERCC6L2		ERCC excision repair 6 like 2 [Source:NCBI gene;Acc:100063182]
ENSECAG00000021572	1.95075	3.97617	20.7655	0.00107036	0.00243358	F6XK42	Uncharacterized protein
ENSECAG00000021750	1.9488	6.90007	10.0279	0.0101485	0.0172437	F7BSX5	Uncharacterized protein
ENSECAG00000013626	1.94662	2.52824	10.2771	0.00949945	0.0162844	F6ZMT9	Uncharacterized protein
ENSECAG00000019736	1.9457	5.97415	114.475	9.16566e-07	8.88388e-06	F7D8Q3	Uncharacterized protein	ANKRD27	ANKRD27	ankyrin repeat domain 27 [Source:VGNC Symbol;Acc:VGNC:15329]
ENSECAG00000011479	1.94407	3.03462	7.89146	0.0186463	0.02957	F7AEI2	Uncharacterized protein	PLAC9	PLAC9	placenta specific 9 [Source:VGNC Symbol;Acc:VGNC:21525]
ENSECAG00000011306	1.94354	3.04056	11.223	0.00745133	0.0131644	F7BAJ0	Uncharacterized protein	GPSM1	GPSM1	G protein signaling modulator 1 [Source:VGNC Symbol;Acc:VGNC:56883]
ENSECAG00000010127	1.94347	4.49755	44.3518	5.87591e-05	0.000208797	F6R9D2;F6RLJ3;F7ATD7	Tyrosine-protein kinase receptor (EC 2.7.10.1);Uncharacterized protein;Tyrosine-protein kinase receptor (EC 2.7.10.1)	INSR;INSR;INSR	INSR	insulin receptor [Source:VGNC Symbol;Acc:VGNC:19083]
ENSECAG00000012499	1.94338	5.70627	47.1156	4.57332e-05	0.000169466	F6Q6N0	Uncharacterized protein	SHOC2	SHOC2	SHOC2, leucine rich repeat scaffold protein [Source:VGNC Symbol;Acc:VGNC:22966]
ENSECAG00000020013	1.94319	2.28515	28.2138	0.000351783	0.000933742	F7CKK9	Uncharacterized protein	ZKSCAN4	ZKSCAN4	zinc finger protein with KRAB and SCAN domains 4 [Source:NCBI gene;Acc:100052339]
ENSECAG00000007176	1.94137	2.45627	17.044	0.00208692	0.0043075	F7D998	Elongation of very long chain fatty acids protein 7 (EC 2.3.1.199) (3-keto acyl-CoA synthase ELOVL7) (ELOVL fatty acid elongase 7) (ELOVL FA elongase 7) (Very long chain 3-ketoacyl-CoA synthase 7) (Very long chain 3-oxoacyl-CoA synthase 7)	ELOVL7	ELOVL7	ELOVL fatty acid elongase 7 [Source:VGNC Symbol;Acc:VGNC:17543]
ENSECAG00000010248	1.93962	5.02666	41.1028	8.0262e-05	0.000269444	F6SAC2	Uncharacterized protein	ZMYM1	ZMYM1	zinc finger MYM-type containing 1 [Source:VGNC Symbol;Acc:VGNC:25249]
ENSECAG00000012693	1.93931	6.78579	74.1112	6.52104e-06	3.7417e-05	F6Q7H0	Uncharacterized protein	LONRF1	LONRF1	LON peptidase N-terminal domain and ring finger 1 [Source:NCBI gene;Acc:100063536]
ENSECAG00000025017	1.938	2.71952	26.0056	0.000476973	0.00120589	F6QUC4	Uncharacterized protein	KHK	KHK	ketohexokinase [Source:VGNC Symbol;Acc:VGNC:19351]
ENSECAG00000010486	1.93727	4.53247	20.0097	0.00121704	0.00271019	F6PH30	Uncharacterized protein		ERICH3	glutamate rich 3 [Source:NCBI gene;Acc:100067796]
ENSECAG00000023379	1.93671	5.27645	22.5494	0.000800624	0.00189646	F6VVU1	Uncharacterized protein	MOB1A	MOB1A	MOB kinase activator 1A [Source:VGNC Symbol;Acc:VGNC:20246]
ENSECAG00000013443	1.93567	3.74167	34.7939	0.000156589	0.000469972	F7A0F9	Uncharacterized protein	AKNA	AKNA	AT-hook transcription factor [Source:VGNC Symbol;Acc:VGNC:15212]
ENSECAG00000013266	1.93408	7.90194	129.228	5.23884e-07	6.01192e-06	F6ZZY6	Uncharacterized protein	PATJ	PATJ	PATJ, crumbs cell polarity complex component [Source:VGNC Symbol;Acc:VGNC:21173]
ENSECAG00000022734	1.93337	2.58725	17.6952	0.00184423	0.00387692	F6V665	Uncharacterized protein	SGPP2	SGPP2	sphingosine-1-phosphate phosphatase 2 [Source:VGNC Symbol;Acc:VGNC:22923]
ENSECAG00000014153	1.93285	6.92744	71.606	7.5895e-06	4.20905e-05	F7CCF1	Uncharacterized protein	CLK4	CLK4	CDC like kinase 4 [Source:VGNC Symbol;Acc:VGNC:16622]
ENSECAG00000010512	1.93263	2.68499	9.43476	0.0119229	0.0199236	F6Q6A8	Uncharacterized protein	RCN3	RCN3	reticulocalbin 3 [Source:VGNC Symbol;Acc:VGNC:51070]
ENSECAG00000024327	1.93124	5.61989	76.1478	5.78354e-06	3.4305e-05	F6XG10	Uncharacterized protein	FBXL5	FBXL5	F-box and leucine rich repeat protein 5 [Source:VGNC Symbol;Acc:VGNC:51187]
ENSECAG00000012025	1.93121	1.35788	11.608	0.00677329	0.0121103				ZNF891	zinc finger protein 891 [Source:NCBI gene;Acc:102147490]
ENSECAG00000000965	1.93048	6.79119	74.0355	6.55057e-06	3.75307e-05	F6WX03	Uncharacterized protein	ATG2B	ATG2B	autophagy related 2B [Source:VGNC Symbol;Acc:VGNC:15621]
ENSECAG00000015688	1.93032	4.40162	21.2632	0.00098535	0.00226826	F6TSR3	Uncharacterized protein	NEK11	NEK11	NIMA related kinase 11 [Source:VGNC Symbol;Acc:VGNC:56837]
ENSECAG00000021746	1.92986	5.43699	42.4762	7.01801e-05	0.000241468	F6YBZ4	Uncharacterized protein	SHROOM1	SHROOM1	shroom family member 1 [Source:VGNC Symbol;Acc:VGNC:22968]
ENSECAG00000010084	1.92968	6.17952	35.0576	0.000151988	0.000458255	F6PY66	DnaJ homolog subfamily C member 10 (EC 1.8.4.-)	DNAJC10	DNAJC10	DnaJ heat shock protein family (Hsp40) member C10 [Source:VGNC Symbol;Acc:VGNC:51452]
ENSECAG00000020428	1.92726	6.11639	43.4802	6.37646e-05	0.000223306	F7BY61	Uncharacterized protein			RP9, pre-mRNA splicing factor [Source:NCBI gene;Acc:100070196]
ENSECAG00000014308	1.92656	4.16796	16.3595	0.00238477	0.00483285	F6ZWQ8	Uncharacterized protein	PACRG	PACRG	parkin coregulated [Source:VGNC Symbol;Acc:VGNC:21121]
ENSECAG00000015589	1.92463	4.13312	47.1983	4.54003e-05	0.000168647	F6V954	Uncharacterized protein	MTM1	MTM1	myotubularin 1 [Source:VGNC Symbol;Acc:VGNC:20419]
ENSECAG00000017108	1.92271	0.907837	7.44278	0.0214165	0.033478	F6S827;F6XXH1	Uncharacterized protein;Uncharacterized protein	FLT4;FLT4	FLT4	fms related tyrosine kinase 4 [Source:VGNC Symbol;Acc:VGNC:18069]
ENSECAG00000018826	1.92184	1.31777	14.8883	0.00321849	0.00627896	F7B2B2	Uncharacterized protein		TMEM141	transmembrane protein 141 [Source:NCBI gene;Acc:100629484]
ENSECAG00000000495	1.91848	4.128	21.6447	0.000925647	0.0021483	F6U1R0	Uncharacterized protein	SLIT3	SLIT3	slit guidance ligand 3 [Source:VGNC Symbol;Acc:VGNC:23299]
ENSECAG00000006376	1.91843	1.30822	10.5801	0.00877649	0.0151819	F7CSE2	Uncharacterized protein	TPH1
ENSECAG00000012993	1.91746	4.33151	53.4995	2.6798e-05	0.000110802	F7AKI8	Delta-like protein	JAG1	JAG1	jagged canonical Notch ligand 1 [Source:VGNC Symbol;Acc:VGNC:19209]
ENSECAG00000022176	1.91592	5.42405	37.4761	0.000116556	0.000368067	F7BKF2	Uncharacterized protein	RC3H2	RC3H2	ring finger and CCCH-type domains 2 [Source:VGNC Symbol;Acc:VGNC:22261]
ENSECAG00000021670	1.91583	2.66553	9.06329	0.013227	0.0218261	F6Y100	Uncharacterized protein	GGT5	GGT5	gamma-glutamyltransferase 5 [Source:VGNC Symbol;Acc:VGNC:18328]
ENSECAG00000015854	1.91425	6.70273	92.9831	2.3648e-06	1.75537e-05	F6WBR4	Uncharacterized protein	HNF1B	HNF1B	HNF1 homeobox B [Source:VGNC Symbol;Acc:VGNC:18818]
ENSECAG00000014575	1.91366	4.91378	36.7716	0.00012574	0.000392372	F6U159	Uncharacterized protein	RB1	RB1	RB transcriptional corepressor 1 [Source:VGNC Symbol;Acc:VGNC:22218]
ENSECAG00000020129	1.91254	6.60392	70.418	8.16923e-06	4.45518e-05	F7E419	Annexin	LOC100052045		annexin A8 [Source:NCBI gene;Acc:100052045]
ENSECAG00000025004	1.91128	6.01871	35.4538	0.000145376	0.000442407	F6RKT8	Uncharacterized protein	NUP54	NUP54	nucleoporin 54 [Source:VGNC Symbol;Acc:VGNC:20972]
ENSECAG00000021148	1.91115	5.28601	116.239	8.54342e-07	8.42863e-06	F6VNF6	Uncharacterized protein		RNPC3	RNA binding region (RNP1, RRM) containing 3 [Source:NCBI gene;Acc:100054806]
ENSECAG00000022015	1.91063	4.3359	25.3114	0.000526997	0.00131347	F6X3M3	Uncharacterized protein	ALOX12	ALOX12	arachidonate 12-lipoxygenase, 12S-type [Source:NCBI gene;Acc:100072916]
ENSECAG00000016304	1.90771	5.98426	69.2143	8.81182e-06	4.72671e-05	F6W8V0	Uncharacterized protein	CASC4	CASC4	cancer susceptibility 4 [Source:NCBI gene;Acc:100070663]
ENSECAG00000019559	1.90734	4.63115	45.6059	5.23604e-05	0.000190255	F7E1U2;F7E1Z6	Uncharacterized protein;Uncharacterized protein	WHRN;WHRN	WHRN	whirlin [Source:VGNC Symbol;Acc:VGNC:25032]
ENSECAG00000014908	1.90676	6.1235	42.1345	7.25393e-05	0.00024848	F7C4S9	Uncharacterized protein	PLEKHA1	PLEKHA1	pleckstrin homology domain containing A1 [Source:VGNC Symbol;Acc:VGNC:21556]
ENSECAG00000020917	1.90649	5.9608	51.6468	3.11118e-05	0.000124942	F6YEA9	Uncharacterized protein	STAG2	STAG2	stromal antigen 2 [Source:VGNC Symbol;Acc:VGNC:23649]
ENSECAG00000023619	1.90479	2.43053	15.1807	0.00302782	0.00595403	F6YP10	Uncharacterized protein	HOMER2	HOMER2	homer scaffold protein 2 [Source:VGNC Symbol;Acc:VGNC:18833]
ENSECAG00000023459	1.90277	5.76061	82.0857	4.14062e-06	2.67629e-05	F6VPN9	Uncharacterized protein		IRF2BP2	interferon regulatory factor 2 binding protein 2 [Source:NCBI gene;Acc:100059147]
ENSECAG00000006911	1.90273	3.76989	35.8399	0.000139264	0.00042688	F7BW41	Uncharacterized protein
ENSECAG00000018010	1.90038	3.93176	35.6977	0.000141478	0.000432523	F7CI50;F7CID9	Uncharacterized protein;Uncharacterized protein	TEAD2;TEAD2	TEAD2	TEA domain transcription factor 2 [Source:VGNC Symbol;Acc:VGNC:23979]
ENSECAG00000012782	1.89965	1.8286	20.763	0.00107083	0.00243411	F6RU01	Uncharacterized protein	MICU3	MICU3	mitochondrial calcium uptake family member 3 [Source:VGNC Symbol;Acc:VGNC:20174]
ENSECAG00000013646	1.89961	4.25841	16.1981	0.00246233	0.00496337	F7BIC6	Uncharacterized protein	DNAAF1	DNAAF1	dynein axonemal assembly factor 1 [Source:NCBI gene;Acc:100070116]
ENSECAG00000005564	1.89901	2.86164	9.90227	0.010496	0.0177748	F6SJX9	Uncharacterized protein	ZNF569	ZNF569	zinc finger protein 569 [Source:HGNC Symbol;Acc:HGNC:24737]
ENSECAG00000000291	1.89884	5.30096	19.6786	0.00128887	0.00285153	F6X0W1	Phosphoinositide phospholipase C (EC 3.1.4.11)	PLCG2	PLCG2	phospholipase C gamma 2 [Source:VGNC Symbol;Acc:VGNC:21543]
ENSECAG00000018174	1.89872	2.38221	26.3147	0.000456549	0.00116338	F6RQH7	Uncharacterized protein	DNAL4
ENSECAG00000015266	1.895	4.90842	18.0341	0.00173144	0.00366305	F6UL72	Uncharacterized protein	NOTCH2	NOTCH2	notch receptor 2 [Source:NCBI gene;Acc:100067078]
ENSECAG00000016856	1.89412	3.38436	12.4985	0.0054704	0.0100408	F6WP00;F6WVX4	Uncharacterized protein;Uncharacterized protein	SLC7A2;SLC7A2	SLC7A2	solute carrier family 7 member 2 [Source:VGNC Symbol;Acc:VGNC:23270]
ENSECAG00000007536	1.89345	3.77493	41.6632	7.59508e-05	0.00025758	F7BTU9	Uncharacterized protein	HELB	HELB	DNA helicase B [Source:VGNC Symbol;Acc:VGNC:18741]
ENSECAG00000006043	1.89326	4.20246	42.016	7.33794e-05	0.000250548	F7B013	Uncharacterized protein	PHC3	PHC3	polyhomeotic homolog 3 [Source:VGNC Symbol;Acc:VGNC:49321]
ENSECAG00000017737	1.89174	4.02473	19.9604	0.00122742	0.00273017	F6SPN4	Uncharacterized protein	RNF43	RNF43	ring finger protein 43 [Source:VGNC Symbol;Acc:VGNC:22482]
ENSECAG00000013393	1.8884	3.92085	39.4267	9.50325e-05	0.000310058	F6ZNC3	Uncharacterized protein			aryl hydrocarbon receptor [Source:NCBI gene;Acc:100066186]
ENSECAG00000011642	1.88833	4.63944	31.5625	0.000229186	0.000645391	F7BAG7	Uncharacterized protein	RNF180	RNF180	ring finger protein 180 [Source:VGNC Symbol;Acc:VGNC:22455]
ENSECAG00000023266	1.88812	5.53666	70.8163	7.96914e-06	4.3819e-05	F6TXN7	Oxysterol-binding protein	OSBPL10	OSBPL10	oxysterol binding protein like 10 [Source:VGNC Symbol;Acc:VGNC:21061]
ENSECAG00000011220	1.88771	6.35805	30.0115	0.000278207	0.000761443	F6ZS21	Uncharacterized protein	CREM	CREM	cAMP responsive element modulator [Source:VGNC Symbol;Acc:VGNC:55373]
ENSECAG00000020706	1.88724	3.14705	33.2073	0.000188101	0.000547915	F6UNZ6	Uncharacterized protein	ZNF396	ZNF396	zinc finger protein 396 [Source:VGNC Symbol;Acc:VGNC:25317]
ENSECAG00000019739	1.887	6.03434	72.8339	7.04143e-06	3.97348e-05	F7BYG0	Uncharacterized protein	PXDN	PXDN	peroxidasin [Source:VGNC Symbol;Acc:VGNC:22055]
ENSECAG00000023680	1.88665	7.21857	103.089	1.48048e-06	1.25051e-05	F6WKU0	Calcium-transporting ATPase (EC 3.6.3.8)	ATP2C1	ATP2C1	ATPase secretory pathway Ca2+ transporting 1 [Source:VGNC Symbol;Acc:VGNC:15656]
ENSECAG00000022984	1.88616	5.96276	65.8728	1.09415e-05	5.53856e-05	F6UNK4;F6UVC9	Uncharacterized protein;Uncharacterized protein	ZFHX3;ZFHX3	ZFHX3	zinc finger homeobox 3 [Source:VGNC Symbol;Acc:VGNC:25215]
ENSECAG00000009241	1.88515	2.42094	21.5579	0.000938839	0.00217283	F6YCJ3	Uncharacterized protein	PVR		poliovirus receptor homolog [Source:NCBI gene;Acc:100070567]
ENSECAG00000024068	1.88371	1.99661	18.1493	0.00169499	0.00359971	F6WZE0	Uncharacterized protein	KIAA0319	KIAA0319	KIAA0319 [Source:VGNC Symbol;Acc:VGNC:19356]
ENSECAG00000011454	1.88371	3.42191	54.9241	2.39638e-05	0.000101842	F6ZLL5	Uncharacterized protein	TRAF1	TRAF1	TNF receptor associated factor 1 [Source:VGNC Symbol;Acc:VGNC:24454]
ENSECAG00000010618	1.88361	5.65328	53.7248	2.6324e-05	0.00010938	F7DFQ9	Alpha-tubulin N-acetyltransferase 1 (Alpha-TAT) (Alpha-TAT1) (TAT) (EC 2.3.1.108) (Acetyltransferase mec-17 homolog)	ATAT1 MEC17	ATAT1	alpha tubulin acetyltransferase 1 [Source:VGNC Symbol;Acc:VGNC:15606]
ENSECAG00000001583	1.88332	5.80656	60.2636	1.60979e-05	7.45581e-05	F6Z381	Uncharacterized protein	ARMC9	ARMC9	armadillo repeat containing 9 [Source:VGNC Symbol;Acc:VGNC:15534]
ENSECAG00000003393	1.88269	3.27834	24.1206	0.000628379	0.00153096	F6YMA2	Uncharacterized protein	SOCS5
ENSECAG00000015384	1.88174	3.55545	42.0464	7.31625e-05	0.000250098	F6TPY0;F6V045	Uncharacterized protein;Uncharacterized protein	ARHGEF10;ARHGEF10	ARHGEF10	Rho guanine nucleotide exchange factor 10 [Source:VGNC Symbol;Acc:VGNC:55349]
ENSECAG00000017761	1.88146	5.02115	74.7297	6.2857e-06	3.64087e-05	F6PHH1;F6PHX3	Uncharacterized protein;Uncharacterized protein	NEK4;NEK4	NEK4	NIMA related kinase 4 [Source:VGNC Symbol;Acc:VGNC:20671]
ENSECAG00000013142	1.88115	4.94402	49.3676	3.76228e-05	0.000144968	F6ZPT3	Uncharacterized protein	AAGAB	AAGAB	alpha and gamma adaptin binding protein [Source:VGNC Symbol;Acc:VGNC:14887]
ENSECAG00000018532	1.87967	4.00949	26.1764	0.000465552	0.00118217	F7ASX6	Uncharacterized protein	MAF
ENSECAG00000024122	1.87932	5.30457	78.1793	5.14556e-06	3.13051e-05	F6XAL3	Uncharacterized protein	C20H6orf89	C20H6orf89	chromosome 20 C6orf89 homolog [Source:VGNC Symbol;Acc:VGNC:52319]
ENSECAG00000017074	1.87705	2.33047	17.2376	0.00201093	0.0041789	F6X2R5	Uncharacterized protein	FSD2	FSD2	fibronectin type III and SPRY domain containing 2 [Source:VGNC Symbol;Acc:VGNC:18143]
ENSECAG00000018064	1.877	5.20387	40.73	8.32934e-05	0.000277707	F6RR03	Uncharacterized protein	CCDC82	CCDC82	coiled-coil domain containing 82 [Source:VGNC Symbol;Acc:VGNC:16179]
ENSECAG00000021604	1.8759	2.47622	21.9823	0.000876417	0.00205169	F6WLV4	Uncharacterized protein	PDGFRL	PDGFRL	platelet derived growth factor receptor like [Source:VGNC Symbol;Acc:VGNC:55357]
ENSECAG00000000125	1.87504	7.26036	77.607	5.31633e-06	3.21418e-05	F7CZI4	Uncharacterized protein	SGMS1	SGMS1	sphingomyelin synthase 1 [Source:VGNC Symbol;Acc:VGNC:22918]
ENSECAG00000011972	1.87495	5.27492	95.5857	2.08713e-06	1.59834e-05	F6PH98;F6Q2Y0;F6SW37	Uncharacterized protein;Uncharacterized protein;Uncharacterized protein	UBR1;UBR1;UBR1	UBR1	ubiquitin protein ligase E3 component n-recognin 1 [Source:VGNC Symbol;Acc:VGNC:24747]
ENSECAG00000011680	1.87487	5.25965	78.2677	5.11978e-06	3.12131e-05	F7BE88	Uncharacterized protein	TBC1D19	TBC1D19	TBC1 domain family member 19 [Source:VGNC Symbol;Acc:VGNC:23900]
ENSECAG00000014847	1.87434	6.09561	29.2517	0.000306797	0.000828553	F7C0N3	Uncharacterized protein	NUPR1	NUPR1	nuclear protein 1, transcriptional regulator [Source:VGNC Symbol;Acc:VGNC:20978]
ENSECAG00000010558	1.87394	1.28519	11.5218	0.00691849	0.0123376	Q0H0G1	Prostaglandin F2alpha receptor	PTGFR	PTGFR	prostaglandin F receptor [Source:VGNC Symbol;Acc:VGNC:21993]
ENSECAG00000018908	1.87371	0.934226	6.79051	0.026398	0.0403463	F7ACM6	Uncharacterized protein	LOC100064545		solute carrier family 22 member 9 [Source:NCBI gene;Acc:100064462]
ENSECAG00000008692	1.87356	4.87485	84.8107	3.57771e-06	2.39381e-05	F6YBI2;F6YBK0;F6YC44	Uncharacterized protein;Uncharacterized protein;Uncharacterized protein	MAPKBP1;MAPKBP1;MAPKBP1	MAPKBP1	mitogen-activated protein kinase binding protein 1 [Source:VGNC Symbol;Acc:VGNC:19969]
ENSECAG00000001856	1.87261	3.98155	48.7633	3.96165e-05	0.000150996	F6VDT3	Uncharacterized protein	JRKL	JRKL	JRK like [Source:VGNC Symbol;Acc:VGNC:56641]
ENSECAG00000017573	1.87246	3.6181	45.9293	5.08485e-05	0.000185692	F6SB02	Hyaluronidase (EC 3.2.1.35) (Hyaluronoglucosaminidase)	HYAL1
ENSECAG00000004314	1.87242	5.97185	69.5789	8.61095e-06	4.64455e-05	F7AB37	Uncharacterized protein	CWF19L2	CWF19L2	CWF19 like cell cycle control factor 2 [Source:VGNC Symbol;Acc:VGNC:56341]
ENSECAG00000021790	1.87182	3.951	38.7798	0.000101595	0.000328056	F6Z081	Uncharacterized protein	LNPEP	LNPEP	leucyl and cystinyl aminopeptidase [Source:VGNC Symbol;Acc:VGNC:19717]
ENSECAG00000000725	1.87153	7.11334	86.3169	3.30609e-06	2.25897e-05	F6WC24	Uncharacterized protein	ZMYND11	ZMYND11	zinc finger MYND-type containing 11 [Source:NCBI gene;Acc:100057731]
ENSECAG00000014019	1.87047	4.77013	74.6878	6.30129e-06	3.64767e-05	F7B9Y6	Uncharacterized protein	CHIC2	CHIC2	cysteine rich hydrophobic domain 2 [Source:VGNC Symbol;Acc:VGNC:16499]
ENSECAG00000023676	1.86805	4.58041	17.4234	0.00194115	0.00405422	F7CIY4	Uncharacterized protein	ZNF32	ZNF32	zinc finger protein 32 [Source:VGNC Symbol;Acc:VGNC:25300]
ENSECAG00000019695	1.86725	1.29015	12.7967	0.00510329	0.0094311	F7DXD7	Uncharacterized protein	PALD1	PALD1	phosphatase domain containing paladin 1 [Source:VGNC Symbol;Acc:VGNC:21141]
ENSECAG00000023410	1.86698	5.37786	60.2812	1.60777e-05	7.44943e-05	F6VPS3	Uncharacterized protein		UBN2	ubinuclein 2 [Source:NCBI gene;Acc:100066480]
ENSECAG00000009858	1.86674	3.8057	26.9047	0.000420407	0.00108704	F6YUF5	Uncharacterized protein		ZBTB41	zinc finger and BTB domain containing 41 [Source:NCBI gene;Acc:100051497]
ENSECAG00000017836	1.86641	6.38272	59.7576	1.6694e-05	7.63136e-05	F6SSE5;F6SSS5	Uncharacterized protein;Uncharacterized protein	ARID4B;ARID4B	ARID4B	AT-rich interaction domain 4B [Source:VGNC Symbol;Acc:VGNC:15503]
ENSECAG00000020912	1.86617	3.08666	11.6822	0.00665143	0.0119163	F6Q997	Uncharacterized protein	DTNA	DTNA	dystrobrevin alpha [Source:VGNC Symbol;Acc:VGNC:17332]
ENSECAG00000019218	1.86568	3.62387	27.9667	0.00036364	0.000961255	F7AUF5	Uncharacterized protein	ZBTB14	ZBTB14	zinc finger and BTB domain containing 14 [Source:VGNC Symbol;Acc:VGNC:25133]
ENSECAG00000012985	1.86489	4.06409	20.8783	0.00105034	0.00239742	F6Q2B3	Uncharacterized protein	CUEDC1	CUEDC1	CUE domain containing 1 [Source:VGNC Symbol;Acc:VGNC:16964]
ENSECAG00000022564	1.86486	2.40545	19.2786	0.00138256	0.0030265	F6ZCJ5	Uncharacterized protein	DSC3	DSC3	desmocollin 3 [Source:VGNC Symbol;Acc:VGNC:17321]
ENSECAG00000021613	1.86476	6.50421	30.5939	0.000258445	0.000714605	F6XXA5	Uncharacterized protein	WWTR1	WWTR1	WW domain containing transcription regulator 1 [Source:VGNC Symbol;Acc:VGNC:25062]
ENSECAG00000000326	1.86325	3.4672	36.1656	0.000134347	0.000414656	F7C6W0	Uncharacterized protein	FAM131A	FAM131A	family with sequence similarity 131 member A [Source:VGNC Symbol;Acc:VGNC:17798]
ENSECAG00000002746	1.86291	5.02649	59.0593	1.75609e-05	7.92247e-05	F6RRT4	Uncharacterized protein	BRAF	BRAF	B-Raf proto-oncogene, serine/threonine kinase [Source:VGNC Symbol;Acc:VGNC:15875]
ENSECAG00000016857	1.86221	4.61142	57.3666	1.9897e-05	8.76738e-05	F6XGX3	Uncharacterized protein	TMEM134	TMEM134	transmembrane protein 134 [Source:VGNC Symbol;Acc:VGNC:24196]
ENSECAG00000017943	1.86108	4.76978	35.4353	0.000145678	0.000443144	F6PHJ7	Uncharacterized protein	ZNF608	ZNF608	zinc finger protein 608 [Source:VGNC Symbol;Acc:VGNC:25355]
ENSECAG00000002323	1.8608	1.37243	9.51562	0.01166	0.0195378	F6THK5	Uncharacterized protein	LOC100057066
ENSECAG00000000470	1.86073	1.39376	14.0834	0.00382343	0.00731762	F7D4H0	Uncharacterized protein	NRROS	NRROS	negative regulator of reactive oxygen species [Source:VGNC Symbol;Acc:VGNC:52415]
ENSECAG00000006619	1.85865	2.65775	12.9262	0.00495323	0.0091845	F7B0H5	Uncharacterized protein	ZNF688
ENSECAG00000015574	1.8586	3.12544	29.4505	0.000298987	0.00080991	F6TLG4	Uncharacterized protein	NFIA	NFIA	nuclear factor I A [Source:NCBI gene;Acc:100070600]
ENSECAG00000011777	1.85833	5.01265	57.1144	2.02764e-05	8.88058e-05	F6U9S9	5'-nucleotidase (EC 3.1.3.5)	NT5C3A	NT5C3A	5'-nucleotidase, cytosolic IIIA [Source:VGNC Symbol;Acc:VGNC:20914]
ENSECAG00000015086	1.85767	6.69429	28.5259	0.000337471	0.000899663	F6VYI5	Uncharacterized protein	NBEAL2	NBEAL2	neurobeachin like 2 [Source:VGNC Symbol;Acc:VGNC:20569]
ENSECAG00000013455	1.85657	4.77625	23.2817	0.000714083	0.00171599	F7BD32	Uncharacterized protein	KLHL42
ENSECAG00000016684	1.85578	6.41126	48.9555	3.89688e-05	0.000149028	F6YXJ9	Uncharacterized protein	NUMB	NUMB	NUMB, endocytic adaptor protein [Source:VGNC Symbol;Acc:VGNC:49507]
ENSECAG00000010930	1.85465	5.68544	70.9959	7.8808e-06	4.34774e-05	F7DB88	Enhancer of polycomb homolog		EPC2	enhancer of polycomb homolog 2 [Source:NCBI gene;Acc:100049958]
ENSECAG00000010858	1.85423	2.1486	7.86429	0.0188012	0.0297994	F7CHQ6	Uncharacterized protein	ANKRD37	ANKRD37	ankyrin repeat domain 37 [Source:VGNC Symbol;Acc:VGNC:55348]
ENSECAG00000024333	1.85393	6.52562	76.965	5.51609e-06	3.31422e-05	F6WIT6	Uncharacterized protein	TAF2	TAF2	TATA-box binding protein associated factor 2 [Source:VGNC Symbol;Acc:VGNC:23851]
ENSECAG00000021505	1.85235	2.60407	11.9527	0.00622863	0.0112457	F6YY53	Uncharacterized protein	MAP3K2	MAP3K2	mitogen-activated protein kinase kinase kinase 2 [Source:VGNC Symbol;Acc:VGNC:19936]
ENSECAG00000009540	1.85114	4.71337	54.3216	2.51162e-05	0.000105579	F6R4E8	Serine/threonine-protein phosphatase (EC 3.1.3.16)	PPP3CC	PPP3CC	protein phosphatase 3 catalytic subunit gamma [Source:VGNC Symbol;Acc:VGNC:21787]
ENSECAG00000021634	1.85051	7.45758	74.9601	6.20065e-06	3.61144e-05	F6XIG0	Uncharacterized protein		SLC29A4	solute carrier family 29 member 4 [Source:NCBI gene;Acc:100147021]
ENSECAG00000013718	1.84957	4.62359	53.4452	2.69137e-05	0.000111029	F7AQK6;F7ARB0	Uncharacterized protein;Uncharacterized protein	FYCO1;FYCO1	FYCO1	FYVE and coiled-coil domain containing 1 [Source:VGNC Symbol;Acc:VGNC:18168]
ENSECAG00000007275	1.8493	3.19137	17.6912	0.00184563	0.00387917	F7DIW1	Uncharacterized protein	TTL	TTL	tubulin tyrosine ligase [Source:VGNC Symbol;Acc:VGNC:24643]
ENSECAG00000018660	1.84894	3.76536	17.9824	0.0017481	0.00369574	F6ZEH1	Uncharacterized protein	POMT2	POMT2	protein O-mannosyltransferase 2 [Source:VGNC Symbol;Acc:VGNC:21693]
ENSECAG00000020795	1.84771	1.31962	8.63701	0.0149434	0.0242819	F6TQ73	Uncharacterized protein	DAGLA	DAGLA	diacylglycerol lipase alpha [Source:VGNC Symbol;Acc:VGNC:17001]
ENSECAG00000017977	1.84768	4.45192	37.7161	0.000113612	0.000360243	F6RQJ5	Uncharacterized protein	RABGAP1L
ENSECAG00000004536	1.84585	4.84759	57.8767	1.91556e-05	8.50857e-05	F7B2D8;F7B2J1	Uncharacterized protein;Uncharacterized protein	FNBP1L;FNBP1L	FNBP1L	formin binding protein 1 like [Source:VGNC Symbol;Acc:VGNC:18084]
[truncated: 4,387 more rows]

## Sheet: DE miRNA B PvsC
Supplementary file 3: Expression of microRNAs in the endometrial biopsies of pregnant (P) and cyclic (C) mares 13 days after ovulation
[truncated: 387 more rows]

[truncated: 11 more sheets: DE miRNA UF PvsC, DE prot UF PvsC DEmRNA E B, ID mRNA B E prot UF YS, DE mRNA BvsE ID prot UF YS, DE miRNA B vs E, DE miRNA B vs UF, DE miRNA B vs YS, DE miRNA E vs UF, DE miRNA E vs YS, DE miRNA YS vs UF, DE miRNA-mRNA BvsE]
